# Supplementary material for: Pan-Genome-Wide Analysis and Expression Profiling of the Potato GST Gene Family
Source: Plants (Basel). 2026 May 19;15(10):1548. doi: 10.3390/plants15101548 (PMC13210584; doi:10.3390/plants15101548)
Supplement: Supplementary file 1 [file plants-15-01548-s001.zip]

Archive with 2 entries (2 files):
- Figure S1.pdf
- Table.xlsx
