# Supplementary material for: Pan-Genome-Wide Analysis and Expression Profiling of the Potato GST Gene Family
Source: Plants (Basel). 2026 May 19;15(10):1548. doi: 10.3390/plants15101548 (PMC13210584; doi:10.3390/plants15101548)
Supplement: Supplementary file 1 [file plants-15-01548-s001.zip › Table.xlsx]

## Sheet: Table S1
Table S1 Nomenclature and Gene IDs of 2940 Potato Genes
Gene Name	Accession name	Gene ID
GST1	RH10-15	St.RH10-15.C00G041690
GST1	RH	St.RH.C00G067422
GST1	E86-69	St.E86-69.C01G000756
GST1	PG6243	St.PG6243.C00G025884
GST1	PG6243	St.PG6243.C00G059922
GST1	PG3022	St.PG3022.C00G001911
GST1	PG3022	St.PG3022.C00G059139
GST1	PG3005	St.PG3005.C00G062791
GST1	PG1013	St.PG1013.C00G051704
GST1	PG6148	St.PG6148.C00G062579
GST1	E4-63	St.E4-63.C01G000795
GST1	A6-26	St.A6-26.C01G000731
GST2	PG6059	St.PG6059.C00G057157
GST2	PG5032	St.PG5032.C00G011396
GST2	PG5032	St.PG5032.C00G061376
GST2	PG5068	St.PG5068.C00G048148
GST2	PG5068	St.PG5068.C01G002417
GST2	PG5003	St.PG5003.C00G032370
GST2	PG6163	St.PG6163.C00G018836
GST2	PG5076	St.PG5076.C00G007370
GST2	PG5076	St.PG5076.C00G071755
GST2	E86-69	St.E86-69.C01G002268
GST2	PG6090	St.PG6090.C00G006254
GST2	PG6090	St.PG6090.C00G062937
GST2	PG6216	St.PG6216.C00G014758
GST2	PG6002	St.PG6002.C00G066802
GST2	PG6055	St.PG6055.C00G014837
GST2	PG3022	St.PG3022.C00G067886
GST2	PG6245	St.PG6245.C00G008387
GST2	PG6225	St.PG6225.C00G017225
GST2	PG4032	St.PG4032.C00G015286
GST2	PG3023	St.PG3023.C00G044317
GST2	PG5062	St.PG5062.C00G000416
GST2	PG5062	St.PG5062.C00G052029
GST2	PG1013	St.PG1013.C00G034257
GST2	PG6241	St.PG6241.C00G047308
GST2	PG6029	St.PG6029.C00G007192
GST2	PG6029	St.PG6029.C00G041241
GST2	PG1008	St.PG1008.C00G037597
GST2	PG6148	St.PG6148.C00G044951
GST2	PG4041	St.PG4041.C00G021106
GST2	PG4041	St.PG4041.C00G048099
GST2	E4-63	St.E4-63.C01G002558
GST2	PG4049	St.PG4049.C00G023439
GST2	PG4049	St.PG4049.C00G051962
GST2	PG4017	St.PG4017.C00G001440
GST2	PG4017	St.PG4017.C00G048122
GST2	PG6169	St.PG6169.C00G030923
GST2	PG1011	St.PG1011.C00G001914
GST2	PG1011	St.PG1011.C00G033177
GST2	PG5018	St.PG5018.C00G054054
GST3	PG6059	St.PG6059.C00G057243
GST3	RH10-15	St.RH10-15.C00G038825
GST3	RH10-15	St.RH10-15.C01G002629
GST3	RH	St.RH.C00G037929
GST3	RH	St.RH.C01G002875
GST3	PG5068	St.PG5068.C00G065745
GST3	PG6163	St.PG6163.C00G062262
GST3	E86-69	St.E86-69.C01G002372
GST3	PG6247	St.PG6247.C00G054450
GST3	PG6090	St.PG6090.C00G015231
GST3	PG6090	St.PG6090.C00G062841
GST3	PG4042	St.PG4042.C00G016801
GST3	PG4042	St.PG4042.C00G025405
GST3	PG4042	St.PG4042.C00G068097
GST3	PG6216	St.PG6216.C00G022433
GST3	PG6216	St.PG6216.C00G069326
GST3	PG6002	St.PG6002.C00G045473
GST3	PG6002	St.PG6002.C00G066898
GST3	PG6055	St.PG6055.C00G012153
GST3	PG3022	St.PG3022.C00G014118
GST3	PG3022	St.PG3022.C00G067779
GST3	PG6245	St.PG6245.C00G018330
GST3	PG6245	St.PG6245.C00G055080
GST3	PG3003	St.PG3003.C00G046168
GST3	PG6225	St.PG6225.C00G010752
GST3	PG6225	St.PG6225.C00G044540
GST3	PG4060	St.PG4060.C00G006093
GST3	PG4032	St.PG4032.C00G041110
GST3	PG3005	St.PG3005.C00G020120
GST3	PG3005	St.PG3005.C00G045928
GST3	PG6246	St.PG6246.C00G021495
GST3	PG6246	St.PG6246.C00G061005
GST3	PG3023	St.PG3023.C00G002658
GST3	PG3023	St.PG3023.C00G044238
GST3	PG6244	St.PG6244.C00G038744
GST3	PG6359	St.PG6359.C01G002539
GST3	PG5062	St.PG5062.C00G000512
GST3	PG4036	St.PG4036.C00G026762
GST3	PG4036	St.PG4036.C00G066162
GST3	PG6029	St.PG6029.C00G025316
GST3	PG6029	St.PG6029.C00G041155
GST3	PG1008	St.PG1008.C00G037510
GST3	PG6148	St.PG6148.C00G045044
GST3	PG4041	St.PG4041.C00G020334
GST3	E4-63	St.E4-63.C01G002665
GST3	DM	Soltu.DM.01G029040
GST3	PG4005	St.PG4005.C00G009950
GST3	PG6169	St.PG6169.C00G030837
GST3	A6-26	St.A6-26.C01G002680
GST3	PG1011	St.PG1011.C00G010057
GST3	PG1011	St.PG1011.C00G033097
GST3	PG5018	St.PG5018.C00G054130
GST4	RH10-15	St.RH10-15.C01G002632
GST4	PG5076	St.PG5076.C00G029312
GST4	PG4060	St.PG4060.C00G006097
GST4	PG5062	St.PG5062.C00G000515
GST4	PG5062	St.PG5062.C00G051941
GST4	PG4049	St.PG4049.C00G023353
GST4	PG4049	St.PG4049.C00G051876
GST4	PG4017	St.PG4017.C00G009625
GST4	PG4017	St.PG4017.C00G048217
GST4	A6-26	St.A6-26.C01G002685
GST4	PG5018	St.PG5018.C00G054133
GST5	PG5032	St.PG5032.C00G013553
GST5	PG5032	St.PG5032.C00G061280
GST5	PG5068	St.PG5068.C00G065738
GST5	PG5068	St.PG5068.C01G002512
GST5	PG5003	St.PG5003.C00G045447
GST5	PG5076	St.PG5076.C00G029314
GST5	PG5076	St.PG5076.C00G071653
GST5	PG4042	St.PG4042.C00G016812
GST5	PG4042	St.PG4042.C00G068102
GST5	PG6002	St.PG6002.C00G045480
GST5	PG6002	St.PG6002.C00G066905
GST5	PG3022	St.PG3022.C00G067772
GST5	PG4060	St.PG4060.C00G071063
GST5	PG5062	St.PG5062.C00G051938
GST5	PG4036	St.PG4036.C00G026768
GST5	PG4041	St.PG4041.C00G048009
GST6	PG6059	St.PG6059.C00G002891
GST6	PG6059	St.PG6059.C00G050332
GST6	RH10-15	St.RH10-15.C02G001914
GST6	RH	St.RH.C02G001925
GST6	PG5068	St.PG5068.C02G001906
GST6	PG6163	St.PG6163.C00G000643
GST6	PG6163	St.PG6163.C00G046772
GST6	E86-69	St.E86-69.C02G001982
GST6	PG6247	St.PG6247.C00G058481
GST6	PG6090	St.PG6090.C00G010877
GST6	PG6216	St.PG6216.C00G062312
GST6	PG6055	St.PG6055.C00G019665
GST6	PG6055	St.PG6055.C00G062479
GST6	PG6245	St.PG6245.C00G052527
GST6	PG6225	St.PG6225.C00G037982
GST6	PG6246	St.PG6246.C00G020075
GST6	PG6246	St.PG6246.C00G046089
GST6	PG3023	St.PG3023.C00G012070
GST6	PG3023	St.PG3023.C00G045902
GST6	PG6244	St.PG6244.C00G009760
GST6	PG6244	St.PG6244.C00G055778
GST6	PG6359	St.PG6359.C00G051773
GST6	PG6359	St.PG6359.C02G001755
GST6	PG6029	St.PG6029.C00G017540
GST6	PG6148	St.PG6148.C00G060500
GST6	E4-63	St.E4-63.C02G002006
GST6	PG6169	St.PG6169.C00G040872
GST6	A6-26	St.A6-26.C02G001835
GST6	PG1011	St.PG1011.C00G024499
GST6	PG5018	St.PG5018.C00G058328
GST7	PG6059	St.PG6059.C00G002901
GST7	PG6059	St.PG6059.C00G050344
GST7	RH10-15	St.RH10-15.C02G001922
GST7	RH	St.RH.C00G051114
GST7	RH	St.RH.C02G001935
GST7	PG5032	St.PG5032.C00G073509
GST7	PG5068	St.PG5068.C02G001915
GST7	PG5003	St.PG5003.C00G031996
GST7	PG5003	St.PG5003.C00G055351
GST7	PG6163	St.PG6163.C00G000633
GST7	PG6163	St.PG6163.C00G046762
GST7	PG5076	St.PG5076.C00G030371
GST7	PG5076	St.PG5076.C00G052970
GST7	E86-69	St.E86-69.C00G033068
GST7	E86-69	St.E86-69.C02G001991
GST7	PG6247	St.PG6247.C00G018559
GST7	PG6247	St.PG6247.C00G058471
GST7	PG6090	St.PG6090.C00G010886
GST7	PG6090	St.PG6090.C00G050749
GST7	PG4042	St.PG4042.C00G006335
GST7	PG4042	St.PG4042.C00G044410
GST7	PG6216	St.PG6216.C00G062322
GST7	PG6002	St.PG6002.C00G006469
GST7	PG6002	St.PG6002.C00G051395
GST7	PG6243	St.PG6243.C00G021128
GST7	PG6243	St.PG6243.C00G048208
GST7	PG6055	St.PG6055.C00G019655
GST7	PG6055	St.PG6055.C00G062470
GST7	PG6245	St.PG6245.C00G052535
GST7	PG3003	St.PG3003.C00G038683
GST7	PG6225	St.PG6225.C00G037972
GST7	PG4060	St.PG4060.C00G008873
GST7	PG4060	St.PG4060.C00G051631
GST7	PG4032	St.PG4032.C00G049865
GST7	PG3005	St.PG3005.C00G006993
GST7	PG3005	St.PG3005.C00G059921
GST7	PG6246	St.PG6246.C00G006315
GST7	PG6246	St.PG6246.C00G046098
GST7	PG3023	St.PG3023.C00G012079
GST7	PG3023	St.PG3023.C00G045911
GST7	PG6244	St.PG6244.C00G016040
GST7	PG6244	St.PG6244.C00G055786
GST7	PG6359	St.PG6359.C00G051764
GST7	PG6359	St.PG6359.C02G001764
GST7	PG5062	St.PG5062.C00G018839
GST7	PG5062	St.PG5062.C00G040642
GST7	PG4036	St.PG4036.C00G026981
GST7	PG4036	St.PG4036.C00G062621
GST7	PG1013	St.PG1013.C00G041067
GST7	PG6241	St.PG6241.C00G007431
GST7	PG6241	St.PG6241.C00G051005
GST7	PG6029	St.PG6029.C00G025679
GST7	PG6029	St.PG6029.C00G043457
GST7	PG1008	St.PG1008.C00G009176
GST7	PG1008	St.PG1008.C00G054298
GST7	PG6148	St.PG6148.C00G060508
GST7	PG4041	St.PG4041.C00G038214
GST7	E4-63	St.E4-63.C02G002015
GST7	DM	Soltu.DM.02G020850
GST7	PG6242	St.PG6242.C00G041288
GST7	PG4049	St.PG4049.C00G048748
GST7	PG4017	St.PG4017.C00G026384
GST7	PG4017	St.PG4017.C00G050758
GST7	PG4005	St.PG4005.C00G011212
GST7	PG4005	St.PG4005.C00G012238
GST7	PG4005	St.PG4005.C00G050899
GST7	PG6169	St.PG6169.C00G040863
GST7	A6-26	St.A6-26.C02G001844
GST7	PG1011	St.PG1011.C00G024490
GST7	PG5018	St.PG5018.C00G058319
GST8	PG6059	St.PG6059.C00G046164
GST8	RH10-15	St.RH10-15.C05G000588
GST8	RH	St.RH.C05G000675
GST8	PG5032	St.PG5032.C00G069401
GST8	PG5068	St.PG5068.C00G070081
GST8	PG5068	St.PG5068.C05G000696
GST8	PG5003	St.PG5003.C00G008435
GST8	PG5003	St.PG5003.C00G058310
GST8	PG5076	St.PG5076.C00G013761
GST8	PG5076	St.PG5076.C00G047473
GST8	E86-69	St.E86-69.C00G048896
GST8	E86-69	St.E86-69.C05G000401
GST8	PG6247	St.PG6247.C00G073071
GST8	PG6090	St.PG6090.C00G023641
GST8	PG4042	St.PG4042.C00G023185
GST8	PG4042	St.PG4042.C00G065140
GST8	PG6216	St.PG6216.C00G019769
GST8	PG6002	St.PG6002.C00G081249
GST8	PG6243	St.PG6243.C00G008449
GST8	PG6055	St.PG6055.C00G000676
GST8	PG3022	St.PG3022.C00G012168
GST8	PG6245	St.PG6245.C00G003154
GST8	PG6245	St.PG6245.C00G040621
GST8	PG3003	St.PG3003.C00G042580
GST8	PG6225	St.PG6225.C00G006920
GST8	PG4060	St.PG4060.C00G006015
GST8	PG4060	St.PG4060.C00G044690
GST8	PG4032	St.PG4032.C00G058937
GST8	PG6246	St.PG6246.C00G073315
GST8	PG3023	St.PG3023.C00G003851
GST8	PG3023	St.PG3023.C00G064604
GST8	PG3023	St.PG3023.C00G064605
GST8	PG6359	St.PG6359.C00G060826
GST8	PG6359	St.PG6359.C05G000561
GST8	PG5062	St.PG5062.C00G026760
GST8	PG5062	St.PG5062.C00G064010
GST8	PG1013	St.PG1013.C00G008020
GST8	PG1013	St.PG1013.C00G054751
GST8	PG6241	St.PG6241.C00G010099
GST8	PG6241	St.PG6241.C00G049267
GST8	PG6029	St.PG6029.C00G056196
GST8	PG1008	St.PG1008.C00G017478
GST8	PG1008	St.PG1008.C00G041986
GST8	PG6148	St.PG6148.C00G029834
GST8	PG4041	St.PG4041.C00G004710
GST8	PG4041	St.PG4041.C00G040851
GST8	E4-63	St.E4-63.C05G000889
GST8	DM	Soltu.DM.05G006690
GST8	PG6242	St.PG6242.C00G058631
GST8	PG4049	St.PG4049.C00G054940
GST8	PG4017	St.PG4017.C00G065489
GST8	PG4005	St.PG4005.C00G026160
GST8	PG6169	St.PG6169.C00G061768
GST8	A6-26	St.A6-26.C05G000619
GST8	PG1011	St.PG1011.C00G005068
GST8	PG1011	St.PG1011.C00G042382
GST8	PG5018	St.PG5018.C00G040393
GST9	PG6059	St.PG6059.C00G046166
GST9	PG5032	St.PG5032.C00G023329
GST9	PG5032	St.PG5032.C00G037078
GST9	PG5032	St.PG5032.C00G069400
GST9	PG5068	St.PG5068.C00G070080
GST9	PG5068	St.PG5068.C05G000697
GST9	PG5003	St.PG5003.C00G008436
GST9	PG5003	St.PG5003.C00G058309
GST9	PG5076	St.PG5076.C00G013762
GST9	PG5076	St.PG5076.C00G047471
GST9	E86-69	St.E86-69.C05G000403
GST9	PG3022	St.PG3022.C00G012166
GST9	PG4036	St.PG4036.C00G045807
GST9	PG1013	St.PG1013.C00G008019
GST9	PG1013	St.PG1013.C00G054750
GST9	PG1008	St.PG1008.C00G041987
GST9	E4-63	St.E4-63.C05G000890
GST9	PG4017	St.PG4017.C00G027540
GST9	PG1011	St.PG1011.C00G005069
GST9	PG1011	St.PG1011.C00G042381
GST10	RH	St.RH.C05G000678
GST10	PG5032	St.PG5032.C00G037075
GST10	PG5068	St.PG5068.C00G070078
GST10	PG6163	St.PG6163.C00G052475
GST10	PG5076	St.PG5076.C00G013764
GST10	PG5076	St.PG5076.C00G047470
GST10	E86-69	St.E86-69.C05G000405
GST10	PG6247	St.PG6247.C00G006935
GST10	PG6090	St.PG6090.C00G064603
GST10	PG4042	St.PG4042.C00G023189
GST10	PG6002	St.PG6002.C00G028257
GST10	PG3022	St.PG3022.C00G012165
GST10	PG3022	St.PG3022.C00G068717
GST10	PG3003	St.PG3003.C00G042579
GST10	PG4060	St.PG4060.C00G044689
GST10	PG3005	St.PG3005.C00G017245
GST10	PG3005	St.PG3005.C00G071319
GST10	PG4036	St.PG4036.C00G045808
GST10	PG1013	St.PG1013.C00G008017
GST10	PG1013	St.PG1013.C00G054748
GST10	PG6029	St.PG6029.C00G056197
GST10	PG4041	St.PG4041.C00G004709
GST10	PG4041	St.PG4041.C00G040852
GST10	DM	Soltu.DM.05G006710
GST10	PG4049	St.PG4049.C00G014126
GST10	PG4049	St.PG4049.C00G054939
GST10	PG4017	St.PG4017.C00G027541
GST10	PG4017	St.PG4017.C00G065486
GST10	A6-26	St.A6-26.C05G000621
GST10	PG1011	St.PG1011.C00G042380
GST11	PG6059	St.PG6059.C00G014335
GST11	PG6059	St.PG6059.C00G070857
GST11	RH10-15	St.RH10-15.C06G000058
GST11	RH	St.RH.C06G000060
GST11	PG5032	St.PG5032.C00G027028
GST11	PG5032	St.PG5032.C00G070696
GST11	PG5068	St.PG5068.C00G064410
GST11	PG5068	St.PG5068.C06G000093
GST11	PG5003	St.PG5003.C00G002480
GST11	PG6163	St.PG6163.C00G004540
GST11	PG5076	St.PG5076.C00G002770
GST11	PG5076	St.PG5076.C00G061664
GST11	E86-69	St.E86-69.C06G000059
GST11	PG6247	St.PG6247.C00G011923
GST11	PG6247	St.PG6247.C00G024988
GST11	PG6090	St.PG6090.C00G076324
GST11	PG4042	St.PG4042.C00G009069
GST11	PG4042	St.PG4042.C00G074791
GST11	PG6216	St.PG6216.C00G052604
GST11	PG6002	St.PG6002.C00G007562
GST11	PG6243	St.PG6243.C00G063425
GST11	PG6055	St.PG6055.C00G004683
GST11	PG6055	St.PG6055.C00G042419
GST11	PG3022	St.PG3022.C00G029801
GST11	PG3022	St.PG3022.C00G073974
GST11	PG6225	St.PG6225.C00G032149
GST11	PG6225	St.PG6225.C00G063844
GST11	PG4032	St.PG4032.C00G067191
GST11	PG6246	St.PG6246.C00G054703
GST11	PG6244	St.PG6244.C00G002058
GST11	PG6359	St.PG6359.C06G000050
GST11	PG5062	St.PG5062.C00G057707
GST11	PG4036	St.PG4036.C00G026328
GST11	PG4036	St.PG4036.C00G051506
GST11	PG1013	St.PG1013.C00G051363
GST11	PG6241	St.PG6241.C00G016923
GST11	PG6241	St.PG6241.C00G051809
GST11	PG6029	St.PG6029.C00G008652
GST11	PG1008	St.PG1008.C00G022462
GST11	PG1008	St.PG1008.C00G067932
GST11	PG4041	St.PG4041.C00G006830
GST11	PG4041	St.PG4041.C00G031223
GST11	E4-63	St.E4-63.C06G000059
GST11	DM	Soltu.DM.06G000550
GST11	PG4017	St.PG4017.C00G023395
GST11	PG4017	St.PG4017.C00G050049
GST11	PG6169	St.PG6169.C00G034142
GST11	A6-26	St.A6-26.C06G000051
GST11	PG1011	St.PG1011.C00G048984
GST11	PG5018	St.PG5018.C00G035269
GST12	A6-26	St.A6-26.C06G000052
GST13	PG5068	St.PG5068.C00G037923
GST13	E86-69	St.E86-69.C00G036516
GST13	E86-69	St.E86-69.C06G002512
GST13	PG6090	St.PG6090.C00G052810
GST13	PG6055	St.PG6055.C00G015312
GST13	PG3022	St.PG3022.C00G013541
GST13	PG3022	St.PG3022.C00G071682
GST13	PG3003	St.PG3003.C00G031628
GST13	PG3005	St.PG3005.C00G049891
GST13	PG3023	St.PG3023.C00G001185
GST13	PG3023	St.PG3023.C00G036977
GST13	PG6359	St.PG6359.C00G053425
GST13	E4-63	St.E4-63.C06G002518
GST13	PG4017	St.PG4017.C00G060573
GST13	PG4005	St.PG4005.C00G029424
GST13	A6-26	St.A6-26.C06G002305
GST13	PG1011	St.PG1011.C00G044745
GST13	PG5018	St.PG5018.C00G037289
GST14	E86-69	St.E86-69.C00G041553
GST14	PG3022	St.PG3022.C00G046918
GST14	PG3003	St.PG3003.C00G050210
GST14	PG3005	St.PG3005.C00G029692
GST14	PG3005	St.PG3005.C00G055662
GST14	PG3023	St.PG3023.C00G025818
GST14	PG1013	St.PG1013.C00G001755
GST14	PG1008	St.PG1008.C00G010527
GST14	PG1008	St.PG1008.C00G066863
GST14	E4-63	St.E4-63.C07G001644
GST14	PG4005	St.PG4005.C00G039461
GST14	PG1011	St.PG1011.C00G022774
GST15	A6-26	St.A6-26.C07G002135
GST16	PG6059	St.PG6059.C00G011746
GST16	PG6059	St.PG6059.C00G067435
GST16	RH10-15	St.RH10-15.C07G002222
GST16	RH	St.RH.C00G037224
GST16	RH	St.RH.C07G002252
GST16	PG5068	St.PG5068.C00G059584
GST16	PG5068	St.PG5068.C07G002167
GST16	PG5003	St.PG5003.C00G026974
GST16	PG6163	St.PG6163.C00G007338
GST16	PG6163	St.PG6163.C00G026045
GST16	PG6163	St.PG6163.C00G053424
GST16	PG5076	St.PG5076.C00G014260
GST16	E86-69	St.E86-69.C00G033089
GST16	E86-69	St.E86-69.C07G002124
GST16	PG6247	St.PG6247.C00G074200
GST16	PG6090	St.PG6090.C00G008007
GST16	PG6090	St.PG6090.C00G057595
GST16	PG6216	St.PG6216.C00G017411
GST16	PG6216	St.PG6216.C00G065358
GST16	PG6002	St.PG6002.C00G043967
GST16	PG6243	St.PG6243.C00G015956
GST16	PG6055	St.PG6055.C00G008766
GST16	PG6055	St.PG6055.C00G048427
GST16	PG3022	St.PG3022.C00G004269
GST16	PG3003	St.PG3003.C00G001680
GST16	PG3003	St.PG3003.C00G049713
GST16	PG6225	St.PG6225.C00G017160
GST16	PG6225	St.PG6225.C00G031620
GST16	PG4060	St.PG4060.C00G010977
GST16	PG4032	St.PG4032.C00G042744
GST16	PG3005	St.PG3005.C00G004199
GST16	PG3005	St.PG3005.C00G056118
GST16	PG6246	St.PG6246.C00G070684
GST16	PG3023	St.PG3023.C00G010920
GST16	PG3023	St.PG3023.C00G067807
GST16	PG6244	St.PG6244.C00G017126
GST16	PG6244	St.PG6244.C00G061962
GST16	PG6359	St.PG6359.C07G002056
GST16	PG5062	St.PG5062.C00G000855
GST16	PG5062	St.PG5062.C00G065970
GST16	PG4036	St.PG4036.C00G017236
GST16	PG4036	St.PG4036.C00G077633
GST16	PG1013	St.PG1013.C00G044189
GST16	PG6029	St.PG6029.C00G046926
GST16	PG1008	St.PG1008.C00G066345
GST16	PG6148	St.PG6148.C00G040817
GST16	PG4041	St.PG4041.C00G063648
GST16	E4-63	St.E4-63.C07G002201
GST16	DM	Soltu.DM.07G022470
GST16	PG6242	St.PG6242.C00G007314
GST16	PG4049	St.PG4049.C00G001079
GST16	PG4049	St.PG4049.C00G043433
GST16	PG4017	St.PG4017.C00G011937
GST16	PG4017	St.PG4017.C00G041834
GST16	PG4005	St.PG4005.C00G001192
GST16	PG4005	St.PG4005.C00G039922
GST16	PG6169	St.PG6169.C00G011866
GST16	PG6169	St.PG6169.C00G052492
GST16	A6-26	St.A6-26.C07G002141
GST16	PG1011	St.PG1011.C00G022312
GST16	PG5018	St.PG5018.C00G032953
GST17	PG4032	St.PG4032.C00G019815
GST18	A6-26	St.A6-26.C07G002143
GST19	PG6059	St.PG6059.C00G011737
GST19	RH10-15	St.RH10-15.C07G002229
GST19	RH	St.RH.C00G037214
GST19	RH	St.RH.C07G002257
GST19	PG5032	St.PG5032.C00G018630
GST19	PG5032	St.PG5032.C00G072094
GST19	PG5068	St.PG5068.C00G059589
GST19	PG5068	St.PG5068.C07G002172
GST19	PG5003	St.PG5003.C00G026983
GST19	PG5003	St.PG5003.C00G042312
GST19	PG6163	St.PG6163.C00G053417
GST19	PG5076	St.PG5076.C00G014264
GST19	PG5076	St.PG5076.C00G078733
GST19	E86-69	St.E86-69.C00G033098
GST19	E86-69	St.E86-69.C07G002129
GST19	PG6247	St.PG6247.C00G074193
GST19	PG6090	St.PG6090.C00G008005
GST19	PG6090	St.PG6090.C00G057593
GST19	PG6216	St.PG6216.C00G017409
GST19	PG6216	St.PG6216.C00G065355
GST19	PG6002	St.PG6002.C00G043971
GST19	PG6002	St.PG6002.C00G074997
GST19	PG6243	St.PG6243.C00G015958
GST19	PG6243	St.PG6243.C00G054853
GST19	PG6055	St.PG6055.C00G048425
GST19	PG3022	St.PG3022.C00G004264
GST19	PG3022	St.PG3022.C00G047589
GST19	PG6225	St.PG6225.C00G071434
GST19	PG4032	St.PG4032.C00G019818
GST19	PG4032	St.PG4032.C00G042740
GST19	PG3005	St.PG3005.C00G056119
GST19	PG3005	St.PG3005.C00G064008
GST19	PG3023	St.PG3023.C00G010922
GST19	PG3023	St.PG3023.C00G067806
GST19	PG5062	St.PG5062.C00G000856
GST19	PG5062	St.PG5062.C00G065972
GST19	PG4036	St.PG4036.C00G017231
GST19	PG4036	St.PG4036.C00G077638
GST19	PG4041	St.PG4041.C00G063642
GST19	E4-63	St.E4-63.C07G002206
GST19	DM	Soltu.DM.07G022560
GST19	PG4049	St.PG4049.C00G001078
GST19	PG4049	St.PG4049.C00G043432
GST19	PG4005	St.PG4005.C00G045724
GST19	PG1011	St.PG1011.C00G022309
GST20	A6-26	St.A6-26.C07G002145
GST21	PG6247	St.PG6247.C00G007569
GST21	PG6055	St.PG6055.C00G008765
GST21	PG6245	St.PG6245.C00G032931
GST21	PG3023	St.PG3023.C00G067805
GST21	PG6244	St.PG6244.C00G061965
GST21	PG6359	St.PG6359.C00G051312
GST21	PG6359	St.PG6359.C07G002058
GST21	PG5062	St.PG5062.C00G000857
GST21	PG4036	St.PG4036.C00G017227
GST21	PG6029	St.PG6029.C00G046924
GST21	PG6148	St.PG6148.C00G040819
GST21	PG6242	St.PG6242.C00G007313
GST21	PG6242	St.PG6242.C00G048791
GST21	PG4017	St.PG4017.C00G011933
GST21	PG4017	St.PG4017.C00G041836
GST21	PG6169	St.PG6169.C00G011863
GST21	PG6169	St.PG6169.C00G052490
GST21	PG5018	St.PG5018.C00G032955
GST22	PG3003	St.PG3003.C00G002741
GST23	PG6059	St.PG6059.C00G025616
GST23	PG6059	St.PG6059.C00G068977
GST23	RH10-15	St.RH10-15.C09G000093
GST23	PG5068	St.PG5068.C00G058826
GST23	PG5068	St.PG5068.C09G000099
GST23	PG5003	St.PG5003.C00G011816
GST23	PG5003	St.PG5003.C00G076349
GST23	PG5076	St.PG5076.C00G081019
GST23	E86-69	St.E86-69.C00G042596
GST23	E86-69	St.E86-69.C09G000108
GST23	PG6090	St.PG6090.C00G004914
GST23	PG6090	St.PG6090.C00G022010
GST23	PG6090	St.PG6090.C00G032964
GST23	PG6090	St.PG6090.C00G075078
GST23	PG4042	St.PG4042.C00G062712
GST23	PG6002	St.PG6002.C00G024734
GST23	PG6002	St.PG6002.C00G059528
GST23	PG6243	St.PG6243.C00G010677
GST23	PG6055	St.PG6055.C00G007625
GST23	PG6055	St.PG6055.C00G052360
GST23	PG3022	St.PG3022.C00G011586
GST23	PG3022	St.PG3022.C00G070316
GST23	PG6245	St.PG6245.C00G066214
GST23	PG6359	St.PG6359.C00G043595
GST23	PG5062	St.PG5062.C00G037649
GST23	PG1013	St.PG1013.C00G062099
GST23	PG1008	St.PG1008.C00G063684
GST23	PG6148	St.PG6148.C00G008575
GST23	E4-63	St.E4-63.C09G000106
GST23	A6-26	St.A6-26.C09G000086
GST23	PG5018	St.PG5018.C00G060611
GST24	PG6059	St.PG6059.C00G025618
GST24	PG6059	St.PG6059.C00G068975
GST24	RH	St.RH.C00G056847
GST24	RH	St.RH.C09G000104
GST24	PG5003	St.PG5003.C00G011819
GST24	PG6163	St.PG6163.C00G019385
GST24	PG6163	St.PG6163.C00G060046
GST24	PG6247	St.PG6247.C00G044177
GST24	PG6090	St.PG6090.C00G075080
GST24	PG6216	St.PG6216.C00G041313
GST24	PG6002	St.PG6002.C00G059529
GST24	PG6243	St.PG6243.C00G053984
GST24	PG6055	St.PG6055.C00G052358
GST24	PG4060	St.PG4060.C00G057214
GST24	PG6359	St.PG6359.C09G000091
GST24	PG4036	St.PG4036.C00G006142
GST24	PG4036	St.PG4036.C00G074800
GST24	PG1013	St.PG1013.C00G062092
GST24	PG1008	St.PG1008.C00G063685
GST24	A6-26	St.A6-26.C09G000087
GST25	A6-26	St.A6-26.C09G000088
GST26	PG6244	St.PG6244.C00G051160
GST26	PG6359	St.PG6359.C00G043597
GST26	A6-26	St.A6-26.C09G000089
GST27	PG6059	St.PG6059.C00G068072
GST27	E86-69	St.E86-69.C00G042591
GST27	E86-69	St.E86-69.C09G000112
GST27	PG6090	St.PG6090.C00G075081
GST27	PG3005	St.PG3005.C00G030242
GST27	PG6029	St.PG6029.C00G016594
GST27	PG4041	St.PG4041.C00G033480
GST27	E4-63	St.E4-63.C09G001063
GST27	A6-26	St.A6-26.C09G000090
GST28	RH10-15	St.RH10-15.C09G000098
GST28	PG5068	St.PG5068.C00G058821
GST28	PG5068	St.PG5068.C00G058825
GST28	PG6163	St.PG6163.C00G019393
GST28	PG6247	St.PG6247.C00G016491
GST28	PG6002	St.PG6002.C00G024729
GST28	PG6245	St.PG6245.C00G014100
GST28	PG4041	St.PG4041.C00G022333
GST28	PG4041	St.PG4041.C00G033479
GST28	PG4041	St.PG4041.C00G033484
GST28	A6-26	St.A6-26.C09G000091
GST29	PG6059	St.PG6059.C00G022999
GST29	PG6059	St.PG6059.C00G025622
GST29	PG6059	St.PG6059.C00G068971
GST29	PG5032	St.PG5032.C00G001471
GST29	PG5032	St.PG5032.C00G029940
GST29	PG5032	St.PG5032.C00G079383
GST29	PG5068	St.PG5068.C00G058820
GST29	PG5068	St.PG5068.C09G000111
GST29	PG5003	St.PG5003.C00G011825
GST29	PG5003	St.PG5003.C00G076358
GST29	PG6163	St.PG6163.C00G060040
GST29	PG5076	St.PG5076.C00G013963
GST29	PG5076	St.PG5076.C00G013966
GST29	PG5076	St.PG5076.C00G081004
GST29	PG5076	St.PG5076.C00G081008
GST29	E86-69	St.E86-69.C00G042581
GST29	E86-69	St.E86-69.C00G042594
GST29	E86-69	St.E86-69.C09G000120
GST29	E86-69	St.E86-69.C09G000124
GST29	PG6090	St.PG6090.C00G004917
GST29	PG6090	St.PG6090.C00G032965
GST29	PG6090	St.PG6090.C00G075082
GST29	PG6090	St.PG6090.C00G075089
GST29	PG4042	St.PG4042.C00G062716
GST29	PG6216	St.PG6216.C00G010878
GST29	PG6216	St.PG6216.C00G012462
GST29	PG6216	St.PG6216.C00G041309
GST29	PG6002	St.PG6002.C00G024732
GST29	PG6002	St.PG6002.C00G059532
GST29	PG6243	St.PG6243.C00G010680
GST29	PG6055	St.PG6055.C00G007622
GST29	PG6055	St.PG6055.C00G052351
GST29	PG3022	St.PG3022.C00G011587
GST29	PG3022	St.PG3022.C00G011593
GST29	PG3022	St.PG3022.C00G011598
GST29	PG3022	St.PG3022.C00G070303
GST29	PG6245	St.PG6245.C00G014104
GST29	PG3003	St.PG3003.C00G002734
GST29	PG3003	St.PG3003.C00G057364
GST29	PG6225	St.PG6225.C00G001461
GST29	PG6225	St.PG6225.C00G032135
GST29	PG6225	St.PG6225.C00G032139
GST29	PG4032	St.PG4032.C00G021382
GST29	PG4032	St.PG4032.C00G021385
GST29	PG4032	St.PG4032.C00G021393
GST29	PG4032	St.PG4032.C00G045203
GST29	PG3005	St.PG3005.C00G030238
GST29	PG3005	St.PG3005.C00G076374
GST29	PG3005	St.PG3005.C00G076377
GST29	PG3005	St.PG3005.C00G076378
GST29	PG3023	St.PG3023.C00G015043
GST29	PG3023	St.PG3023.C00G049163
GST29	PG3023	St.PG3023.C00G049164
GST29	PG3023	St.PG3023.C00G049166
GST29	PG6359	St.PG6359.C00G043598
GST29	PG5062	St.PG5062.C00G037639
GST29	PG1013	St.PG1013.C00G009923
GST29	PG6029	St.PG6029.C00G004463
GST29	PG6029	St.PG6029.C00G004466
GST29	PG6029	St.PG6029.C00G053123
GST29	PG6029	St.PG6029.C00G053129
GST29	PG1008	St.PG1008.C00G063698
GST29	PG6148	St.PG6148.C00G008578
GST29	PG6148	St.PG6148.C00G041905
GST29	PG4041	St.PG4041.C00G033481
GST29	E4-63	St.E4-63.C09G000117
GST29	DM	Soltu.DM.09G001420
GST29	PG4049	St.PG4049.C00G016847
GST29	PG4049	St.PG4049.C00G016848
GST29	PG4049	St.PG4049.C00G041651
GST29	PG4017	St.PG4017.C00G026124
GST29	PG4017	St.PG4017.C00G063568
GST29	PG4017	St.PG4017.C00G063569
GST29	PG4005	St.PG4005.C00G024018
GST29	PG6169	St.PG6169.C00G058987
GST29	A6-26	St.A6-26.C09G000092
GST29	PG1011	St.PG1011.C00G040349
GST29	PG5018	St.PG5018.C00G060610
GST30	PG6059	St.PG6059.C00G022998
GST30	PG6059	St.PG6059.C00G025623
GST30	PG6059	St.PG6059.C00G068968
GST30	RH	St.RH.C00G056841
GST30	RH	St.RH.C09G000113
GST30	PG5068	St.PG5068.C09G000106
GST30	PG5003	St.PG5003.C00G011827
GST30	PG6163	St.PG6163.C00G019392
GST30	PG6163	St.PG6163.C00G060039
GST30	PG5076	St.PG5076.C00G013968
GST30	PG5076	St.PG5076.C00G081009
GST30	PG6002	St.PG6002.C00G024730
GST30	PG6243	St.PG6243.C00G010686
GST30	PG6241	St.PG6241.C00G047823
GST31	PG6059	St.PG6059.C00G022996
GST31	PG6059	St.PG6059.C00G025625
GST31	PG6059	St.PG6059.C00G068966
GST31	RH10-15	St.RH10-15.C09G000100
GST31	RH	St.RH.C00G056840
GST31	RH	St.RH.C09G000115
GST31	PG5032	St.PG5032.C00G029927
GST31	PG5032	St.PG5032.C00G079370
GST31	PG5068	St.PG5068.C09G000108
GST31	PG5003	St.PG5003.C00G011829
GST31	PG5003	St.PG5003.C00G076359
GST31	PG6163	St.PG6163.C00G019394
GST31	E86-69	St.E86-69.C00G042585
GST31	E86-69	St.E86-69.C09G000117
GST31	PG6090	St.PG6090.C00G075086
GST31	PG4042	St.PG4042.C00G062718
GST31	PG6002	St.PG6002.C00G024728
GST31	PG6002	St.PG6002.C00G059536
GST31	PG6243	St.PG6243.C00G010688
GST31	PG6055	St.PG6055.C00G052354
GST31	PG6245	St.PG6245.C00G014101
GST31	PG3003	St.PG3003.C00G002731
GST31	PG6225	St.PG6225.C00G032138
GST31	PG4032	St.PG4032.C00G045200
GST31	PG5062	St.PG5062.C00G037638
GST31	PG1013	St.PG1013.C00G062089
GST31	PG6241	St.PG6241.C00G047831
GST31	PG1008	St.PG1008.C00G063693
GST31	E4-63	St.E4-63.C09G000116
GST31	DM	Soltu.DM.09G001370
GST31	PG4017	St.PG4017.C00G026125
GST31	A6-26	St.A6-26.C09G000095
GST31	PG1011	St.PG1011.C00G040351
GST32	PG6163	St.PG6163.C00G060030
GST32	PG6359	St.PG6359.C00G043599
GST32	PG6148	St.PG6148.C00G008579
GST32	PG4041	St.PG4041.C00G033482
GST32	DM	Soltu.DM.09G001360
GST32	A6-26	St.A6-26.C09G000096
GST33	PG4017	St.PG4017.C00G026126
GST33	A6-26	St.A6-26.C09G000097
GST33	PG5018	St.PG5018.C00G060609
GST34	PG6059	St.PG6059.C00G022995
GST34	PG6059	St.PG6059.C00G068962
GST34	PG5032	St.PG5032.C00G029924
GST34	PG5032	St.PG5032.C00G079367
GST34	PG6163	St.PG6163.C00G019395
GST34	PG6163	St.PG6163.C00G019398
GST34	PG6163	St.PG6163.C00G060035
GST34	PG6216	St.PG6216.C00G041300
GST34	PG6002	St.PG6002.C00G024727
GST34	PG6002	St.PG6002.C00G059537
GST34	PG6002	St.PG6002.C00G059539
GST34	PG6243	St.PG6243.C00G053965
GST34	PG6246	St.PG6246.C00G008719
GST34	PG6359	St.PG6359.C00G043601
GST34	PG6359	St.PG6359.C09G000094
GST34	PG5062	St.PG5062.C00G037641
GST34	PG1013	St.PG1013.C00G009916
GST34	PG1013	St.PG1013.C00G062093
GST34	A6-26	St.A6-26.C09G000100
GST35	RH	St.RH.C09G000122
GST35	PG5003	St.PG5003.C00G011830
GST35	PG5003	St.PG5003.C00G076361
GST35	PG6002	St.PG6002.C00G059540
GST35	PG6055	St.PG6055.C00G007615
GST35	PG6055	St.PG6055.C00G052350
GST35	PG3023	St.PG3023.C00G015039
GST35	PG6244	St.PG6244.C00G020617
GST35	PG5062	St.PG5062.C00G037634
GST35	PG6148	St.PG6148.C00G008584
GST35	PG6148	St.PG6148.C00G041903
GST35	PG6169	St.PG6169.C00G058984
GST35	A6-26	St.A6-26.C09G000101
GST36	PG6059	St.PG6059.C00G027017
GST36	PG6059	St.PG6059.C00G074180
GST36	PG5032	St.PG5032.C00G015506
GST36	PG5032	St.PG5032.C00G075798
GST36	PG5068	St.PG5068.C09G001675
GST36	PG5003	St.PG5003.C00G020460
GST36	PG5003	St.PG5003.C00G045986
GST36	PG5076	St.PG5076.C00G008659
GST36	PG5076	St.PG5076.C00G075709
GST36	E86-69	St.E86-69.C09G001820
GST36	PG4042	St.PG4042.C00G010418
GST36	PG4042	St.PG4042.C00G073598
GST36	PG6002	St.PG6002.C00G030045
GST36	PG6055	St.PG6055.C00G001134
GST36	PG3003	St.PG3003.C00G007865
GST36	PG3003	St.PG3003.C00G029921
GST36	PG4060	St.PG4060.C00G005029
GST36	PG4032	St.PG4032.C00G067575
GST36	PG3005	St.PG3005.C00G030593
GST36	PG3005	St.PG3005.C00G052711
GST36	PG3023	St.PG3023.C00G004554
GST36	PG3023	St.PG3023.C00G050446
GST36	PG5062	St.PG5062.C00G055580
GST36	PG4036	St.PG4036.C00G043504
GST36	PG1013	St.PG1013.C00G062608
GST36	PG6029	St.PG6029.C00G070774
GST36	PG1008	St.PG1008.C00G040308
GST36	PG4041	St.PG4041.C00G032397
GST36	E4-63	St.E4-63.C09G001891
GST36	PG4049	St.PG4049.C00G040196
GST36	PG4017	St.PG4017.C00G012184
GST36	PG4017	St.PG4017.C00G043455
GST36	PG4005	St.PG4005.C00G025368
GST36	PG1011	St.PG1011.C00G003544
GST36	PG1011	St.PG1011.C00G030316
GST36	PG5018	St.PG5018.C00G016312
GST36	PG5018	St.PG5018.C00G029388
GST37	PG6090	St.PG6090.C00G066755
GST37	PG6216	St.PG6216.C00G042257
GST37	PG6002	St.PG6002.C00G076291
GST37	PG3003	St.PG3003.C00G007272
GST37	PG3003	St.PG3003.C00G029472
GST37	PG3005	St.PG3005.C00G053116
GST37	PG3023	St.PG3023.C00G022278
GST37	PG3023	St.PG3023.C00G050844
GST37	PG5062	St.PG5062.C00G056019
GST37	PG4036	St.PG4036.C00G004271
GST37	PG4036	St.PG4036.C00G043935
GST37	PG4041	St.PG4041.C00G032816
GST37	PG4049	St.PG4049.C00G039751
GST37	PG5018	St.PG5018.C00G014767
GST37	PG5018	St.PG5018.C00G029845
GST38	PG6059	St.PG6059.C00G038685
GST38	PG6059	St.PG6059.C00G076790
GST38	RH	St.RH.C11G001279
GST38	PG5032	St.PG5032.C00G017241
GST38	PG5032	St.PG5032.C00G060617
GST38	PG5068	St.PG5068.C11G001186
GST38	PG5003	St.PG5003.C00G002757
GST38	PG5003	St.PG5003.C00G059411
GST38	PG6163	St.PG6163.C00G074875
GST38	PG5076	St.PG5076.C00G006277
GST38	PG5076	St.PG5076.C00G071199
GST38	E86-69	St.E86-69.C11G001206
GST38	PG6247	St.PG6247.C00G061549
GST38	PG6090	St.PG6090.C00G020887
GST38	PG6090	St.PG6090.C00G070109
GST38	PG4042	St.PG4042.C00G018227
GST38	PG4042	St.PG4042.C00G067192
GST38	PG6002	St.PG6002.C00G013198
GST38	PG6002	St.PG6002.C00G082149
GST38	PG6243	St.PG6243.C00G004364
GST38	PG6055	St.PG6055.C00G064846
GST38	PG3022	St.PG3022.C00G006756
GST38	PG3022	St.PG3022.C00G063969
GST38	PG3003	St.PG3003.C00G011872
GST38	PG3003	St.PG3003.C00G059170
GST38	PG6225	St.PG6225.C00G007024
GST38	PG6225	St.PG6225.C00G073331
GST38	PG3005	St.PG3005.C00G063112
GST38	PG6246	St.PG6246.C00G039553
GST38	PG3023	St.PG3023.C00G039556
GST38	PG6359	St.PG6359.C11G001099
GST38	PG5062	St.PG5062.C00G027973
GST38	PG5062	St.PG5062.C00G061677
GST38	PG4036	St.PG4036.C00G032596
GST38	PG4036	St.PG4036.C00G059779
GST38	PG6029	St.PG6029.C00G023870
GST38	PG6029	St.PG6029.C00G061544
GST38	PG1008	St.PG1008.C00G008540
GST38	PG1008	St.PG1008.C00G044691
GST38	PG6148	St.PG6148.C00G037583
GST38	PG4041	St.PG4041.C00G035236
GST38	E4-63	St.E4-63.C11G001272
GST38	DM	Soltu.DM.11G013120
GST38	PG4049	St.PG4049.C00G008544
GST38	PG4049	St.PG4049.C00G056625
GST38	PG4017	St.PG4017.C00G018145
GST38	PG4017	St.PG4017.C00G043783
GST38	A6-26	St.A6-26.C11G001093
GST38	PG1011	St.PG1011.C00G045920
GST38	PG5018	St.PG5018.C00G015945
GST38	PG5018	St.PG5018.C00G041563
GST39	PG4042	St.PG4042.C00G056852
GST39	PG4060	St.PG4060.C00G017984
GST39	PG4060	St.PG4060.C00G055152
GST39	PG3005	St.PG3005.C00G019373
GST39	PG4036	St.PG4036.C00G068248
GST39	PG1013	St.PG1013.C00G014175
GST39	PG1013	St.PG1013.C00G060937
GST39	PG1008	St.PG1008.C00G021458
GST39	PG6242	St.PG6242.C00G010702
GST39	PG6242	St.PG6242.C00G044028
GST39	PG4049	St.PG4049.C00G024577
GST39	PG4005	St.PG4005.C00G010151
GST39	PG4005	St.PG4005.C00G031094
GST39	PG1011	St.PG1011.C00G005443
GST39	PG1011	St.PG1011.C00G048350
GST40	PG6059	St.PG6059.C00G011233
GST40	PG6059	St.PG6059.C00G064999
GST40	RH10-15	St.RH10-15.C12G000376
GST40	RH	St.RH.C00G057799
GST40	RH	St.RH.C00G063992
GST40	PG5032	St.PG5032.C00G063875
GST40	PG5068	St.PG5068.C12G000485
GST40	PG5003	St.PG5003.C00G049076
GST40	PG6163	St.PG6163.C00G006409
GST40	PG6163	St.PG6163.C00G069989
GST40	PG5076	St.PG5076.C00G029596
GST40	PG5076	St.PG5076.C00G064191
GST40	E86-69	St.E86-69.C00G049480
GST40	PG6247	St.PG6247.C00G006473
GST40	PG6247	St.PG6247.C00G043011
GST40	PG6090	St.PG6090.C00G007547
GST40	PG4042	St.PG4042.C00G030338
GST40	PG4042	St.PG4042.C00G056678
GST40	PG6002	St.PG6002.C00G084704
GST40	PG6243	St.PG6243.C00G033444
GST40	PG6055	St.PG6055.C00G004995
GST40	PG6055	St.PG6055.C00G042911
GST40	PG3022	St.PG3022.C00G018047
GST40	PG3022	St.PG3022.C00G043484
GST40	PG6245	St.PG6245.C00G047968
GST40	PG3003	St.PG3003.C00G003639
GST40	PG6225	St.PG6225.C00G017811
GST40	PG4032	St.PG4032.C00G016301
GST40	PG4032	St.PG4032.C00G047767
GST40	PG3005	St.PG3005.C00G072553
GST40	PG6246	St.PG6246.C00G015821
GST40	PG3023	St.PG3023.C00G009852
GST40	PG3023	St.PG3023.C00G040999
GST40	PG6359	St.PG6359.C12G000403
GST40	PG5062	St.PG5062.C00G006468
GST40	PG5062	St.PG5062.C00G058252
GST40	PG4036	St.PG4036.C00G026361
GST40	PG4036	St.PG4036.C00G068048
GST40	PG6029	St.PG6029.C00G066569
GST40	PG1008	St.PG1008.C00G024117
GST40	PG1008	St.PG1008.C00G058118
GST40	PG4041	St.PG4041.C00G007704
GST40	DM	Soltu.DM.12G005020
GST40	PG4049	St.PG4049.C00G024737
GST40	PG4049	St.PG4049.C00G046629
GST40	PG4017	St.PG4017.C00G046747
GST40	PG4005	St.PG4005.C00G031263
GST40	A6-26	St.A6-26.C12G000448
GST40	PG5018	St.PG5018.C00G010757
GST40	PG5018	St.PG5018.C00G050232
GST41	PG3003	St.PG3003.C00G007623
GST41	PG3003	St.PG3003.C00G056350
GST41	PG1008	St.PG1008.C00G041989
GST41	E4-63	St.E4-63.C05G000891
GST41	PG4005	St.PG4005.C00G026159
GST42	PG6059	St.PG6059.C00G063789
GST42	RH10-15	St.RH10-15.C12G001998
GST42	RH	St.RH.C00G066890
GST42	RH	St.RH.C12G001443
GST42	PG5068	St.PG5068.C00G056402
GST42	PG5068	St.PG5068.C12G001822
GST42	PG5003	St.PG5003.C00G071748
GST42	PG6163	St.PG6163.C00G030774
GST42	PG6163	St.PG6163.C00G048680
GST42	PG5076	St.PG5076.C00G015708
GST42	PG5076	St.PG5076.C00G071314
GST42	E86-69	St.E86-69.C12G001602
GST42	PG6247	St.PG6247.C00G041805
GST42	PG6090	St.PG6090.C00G043140
GST42	PG6090	St.PG6090.C00G044102
GST42	PG4042	St.PG4042.C00G032650
GST42	PG4042	St.PG4042.C00G067366
GST42	PG6216	St.PG6216.C00G031522
GST42	PG6216	St.PG6216.C00G058905
GST42	PG6002	St.PG6002.C00G071886
GST42	PG6055	St.PG6055.C00G067351
GST42	PG3022	St.PG3022.C00G000004
GST42	PG3022	St.PG3022.C00G038543
GST42	PG6245	St.PG6245.C00G024739
GST42	PG6245	St.PG6245.C00G046812
GST42	PG3003	St.PG3003.C00G007622
GST42	PG3003	St.PG3003.C00G056349
GST42	PG6225	St.PG6225.C00G019114
GST42	PG6225	St.PG6225.C00G027404
GST42	PG6225	St.PG6225.C00G043526
GST42	PG4032	St.PG4032.C00G029186
GST42	PG4032	St.PG4032.C00G063818
GST42	PG3005	St.PG3005.C00G034308
GST42	PG3005	St.PG3005.C00G064919
GST42	PG6246	St.PG6246.C00G050424
GST42	PG3023	St.PG3023.C00G013104
GST42	PG3023	St.PG3023.C00G056580
GST42	PG6244	St.PG6244.C00G027162
GST42	PG6244	St.PG6244.C00G059415
GST42	PG6359	St.PG6359.C00G054648
GST42	PG6359	St.PG6359.C12G001533
GST42	PG4036	St.PG4036.C00G042841
GST42	PG1013	St.PG1013.C00G025021
GST42	PG1013	St.PG1013.C00G060145
GST42	PG6029	St.PG6029.C00G071400
GST42	PG6029	St.PG6029.C00G071485
GST42	PG1008	St.PG1008.C00G023405
GST42	PG1008	St.PG1008.C00G039665
GST42	PG6148	St.PG6148.C00G024746
GST42	PG4041	St.PG4041.C00G009262
GST42	E4-63	St.E4-63.C12G001632
GST42	DM	Soltu.DM.12G016890
GST42	PG4049	St.PG4049.C00G025522
GST42	PG4049	St.PG4049.C00G045456
GST42	PG4017	St.PG4017.C00G053841
GST42	PG4005	St.PG4005.C00G052414
GST42	PG6169	St.PG6169.C00G021969
GST42	PG6169	St.PG6169.C00G057748
GST42	A6-26	St.A6-26.C12G001660
GST42	PG5018	St.PG5018.C00G012434
GST42	PG5018	St.PG5018.C00G021712
GST43	PG5032	St.PG5032.C00G069398
GST43	PG5003	St.PG5003.C00G008438
GST43	PG1011	St.PG1011.C00G005070
GST44	PG3022	St.PG3022.C00G070311
GST44	PG3003	St.PG3003.C00G002732
GST44	PG4032	St.PG4032.C00G021389
GST45	PG1013	St.PG1013.C00G024131
GST45	PG6241	St.PG6241.C00G003011
GST45	PG6241	St.PG6241.C00G031126
GST46	PG3003	St.PG3003.C00G021236
GST46	PG4060	St.PG4060.C00G030832
GST46	PG3005	St.PG3005.C00G001542
GST46	PG3005	St.PG3005.C00G048768
GST46	PG3023	St.PG3023.C00G020659
GST46	PG3023	St.PG3023.C00G069242
GST46	PG6242	St.PG6242.C00G062594
GST46	PG4005	St.PG4005.C00G045963
GST47	PG4060	St.PG4060.C00G042942
GST47	PG4032	St.PG4032.C00G002876
GST47	PG4032	St.PG4032.C00G044873
GST47	PG3005	St.PG3005.C00G035213
GST47	PG3023	St.PG3023.C00G019344
GST47	PG6241	St.PG6241.C00G013750
GST47	PG6241	St.PG6241.C00G053971
GST47	PG6242	St.PG6242.C00G002003
GST47	PG6242	St.PG6242.C00G055590
GST47	PG4005	St.PG4005.C00G035025
GST48	PG4042	St.PG4042.C00G065138
GST49	PG4060	St.PG4060.C00G031391
GST49	PG4032	St.PG4032.C00G058939
GST49	PG4041	St.PG4041.C00G062390
GST49	PG6242	St.PG6242.C00G046948
GST49	PG4005	St.PG4005.C00G007655
GST49	PG5018	St.PG5018.C00G040392
GST50	PG4042	St.PG4042.C00G042709
GST50	PG4036	St.PG4036.C00G032736
GST50	PG4036	St.PG4036.C00G060942
GST50	PG4017	St.PG4017.C00G008709
GST50	PG4017	St.PG4017.C00G041391
GST50	PG4005	St.PG4005.C00G015654
GST51	PG6163	St.PG6163.C00G064662
GST51	PG6090	St.PG6090.C00G073827
GST51	PG4042	St.PG4042.C00G022506
GST51	PG4042	St.PG4042.C00G077883
GST51	PG6216	St.PG6216.C00G000306
GST51	PG6002	St.PG6002.C00G086465
GST51	PG6055	St.PG6055.C00G044525
GST51	PG6225	St.PG6225.C00G070890
GST51	PG4060	St.PG4060.C00G022920
GST51	PG4060	St.PG4060.C00G062799
GST51	PG4032	St.PG4032.C00G006017
GST51	PG4032	St.PG4032.C00G071988
GST51	PG4036	St.PG4036.C00G002419
GST51	PG4036	St.PG4036.C00G052702
GST51	PG6029	St.PG6029.C00G032412
GST51	PG6242	St.PG6242.C00G011492
GST51	PG6242	St.PG6242.C00G067928
GST51	PG4049	St.PG4049.C00G016624
GST51	PG6169	St.PG6169.C00G059771
GST51	PG5018	St.PG5018.C00G031682
GST52	PG5003	St.PG5003.C00G042305
GST53	PG6002	St.PG6002.C00G009753
GST54	PG6163	St.PG6163.C00G007334
GST54	PG6225	St.PG6225.C00G031625
GST54	PG6246	St.PG6246.C00G070686
GST54	PG4036	St.PG4036.C00G077643
GST54	PG4041	St.PG4041.C00G001044
GST54	PG4049	St.PG4049.C00G001077
GST55	PG4032	St.PG4032.C00G027673
GST55	PG4036	St.PG4036.C00G024358
GST56	PG6059	St.PG6059.C00G046169
GST56	PG5068	St.PG5068.C05G000699
GST56	PG5003	St.PG5003.C00G058307
GST56	PG6055	St.PG6055.C00G000677
GST56	PG4060	St.PG4060.C00G006017
GST56	PG4032	St.PG4032.C00G029331
GST57	PG5032	St.PG5032.C00G018633
GST57	PG5032	St.PG5032.C00G072089
GST57	PG4042	St.PG4042.C00G026953
GST57	PG6002	St.PG6002.C00G074995
GST57	PG6243	St.PG6243.C00G054856
GST57	PG4060	St.PG4060.C00G055913
GST57	PG4041	St.PG4041.C00G001050
GST58	RH	St.RH.C07G002258
GST58	PG5032	St.PG5032.C00G027703
GST58	PG5032	St.PG5032.C00G048388
GST58	PG5068	St.PG5068.C00G062620
GST58	PG5068	St.PG5068.C07G001561
GST58	PG5003	St.PG5003.C00G041740
GST58	PG5076	St.PG5076.C00G023654
GST58	PG5076	St.PG5076.C00G063041
GST58	PG6247	St.PG6247.C00G003210
GST58	PG6247	St.PG6247.C00G074192
GST58	PG6247	St.PG6247.C00G074760
GST58	PG4042	St.PG4042.C00G028935
GST58	PG6216	St.PG6216.C00G021561
GST58	PG6002	St.PG6002.C00G059034
GST58	PG6243	St.PG6243.C00G000094
GST58	PG6243	St.PG6243.C00G032000
GST58	PG6055	St.PG6055.C00G014218
GST58	PG6225	St.PG6225.C00G071767
GST58	PG4060	St.PG4060.C00G010974
GST58	PG4060	St.PG4060.C00G055910
GST58	PG6246	St.PG6246.C00G068271
GST58	PG6244	St.PG6244.C00G058148
GST58	PG5062	St.PG5062.C00G014493
GST58	PG5062	St.PG5062.C00G054664
GST58	PG6241	St.PG6241.C00G028226
GST58	PG5018	St.PG5018.C00G032451
GST59	RH10-15	St.RH10-15.C09G000955
GST59	PG5068	St.PG5068.C00G046456
GST59	PG6216	St.PG6216.C00G041306
GST59	PG6002	St.PG6002.C00G009744
GST60	PG5062	St.PG5062.C00G024223
GST60	PG6242	St.PG6242.C00G048101
GST61	PG6243	St.PG6243.C00G008451
GST62	PG6059	St.PG6059.C00G057250
GST62	PG6163	St.PG6163.C00G021908
GST62	PG6243	St.PG6243.C00G037819
GST62	PG6055	St.PG6055.C00G012159
GST62	PG6055	St.PG6055.C00G060429
GST62	PG6245	St.PG6245.C00G021262
GST62	PG6245	St.PG6245.C00G055086
GST62	PG6029	St.PG6029.C00G025735
GST62	PG6242	St.PG6242.C00G000077
GST63	PG6247	St.PG6247.C00G015121
GST63	PG6090	St.PG6090.C00G022917
GST63	PG6090	St.PG6090.C00G062838
GST63	PG6242	St.PG6242.C00G045057
GST64	PG6059	St.PG6059.C00G019282
GST64	PG6359	St.PG6359.C00G035544
GST65	PG6163	St.PG6163.C00G016976
GST65	PG6090	St.PG6090.C00G058141
GST65	PG6216	St.PG6216.C00G065953
GST65	PG6245	St.PG6245.C00G032403
GST65	PG6244	St.PG6244.C00G011670
GST65	PG6148	St.PG6148.C00G040342
GST65	PG6169	St.PG6169.C00G008111
GST65	PG6169	St.PG6169.C00G053044
GST66	RH	St.RH.C00G056835
GST66	PG6216	St.PG6216.C00G010876
GST66	PG6244	St.PG6244.C00G051156
GST67	PG6059	St.PG6059.C00G029615
GST67	RH	St.RH.C00G056834
GST68	PG6059	St.PG6059.C00G031776
GST68	PG6163	St.PG6163.C00G059149
GST68	PG6247	St.PG6247.C00G045032
GST68	PG6090	St.PG6090.C00G001782
GST68	PG6216	St.PG6216.C00G040449
GST68	PG6245	St.PG6245.C00G025666
GST68	PG6225	St.PG6225.C00G024261
GST68	PG6225	St.PG6225.C00G074877
GST68	PG6246	St.PG6246.C00G016658
GST68	PG6246	St.PG6246.C00G057097
GST68	PG6244	St.PG6244.C00G021851
GST68	PG6244	St.PG6244.C00G050289
GST68	PG6359	St.PG6359.C00G067640
GST68	PG6148	St.PG6148.C00G008065
GST68	PG6169	St.PG6169.C00G023303
GST69	PG6059	St.PG6059.C00G034431
GST69	PG6247	St.PG6247.C00G073070
GST69	PG6090	St.PG6090.C00G023642
GST69	PG6216	St.PG6216.C00G019766
GST69	PG6216	St.PG6216.C00G067377
GST69	PG6243	St.PG6243.C00G067700
GST69	PG6225	St.PG6225.C00G006919
GST69	PG6225	St.PG6225.C00G046766
GST69	PG6246	St.PG6246.C00G073316
GST69	PG6244	St.PG6244.C00G069326
GST69	PG6359	St.PG6359.C00G060827
GST69	PG6359	St.PG6359.C05G000562
GST69	PG6148	St.PG6148.C00G042637
GST69	PG6169	St.PG6169.C00G061769
GST70	PG6059	St.PG6059.C00G034434
GST70	RH	St.RH.C05G000676
GST70	PG6163	St.PG6163.C00G052478
GST70	PG6216	St.PG6216.C00G067378
GST70	PG6243	St.PG6243.C00G008450
GST70	PG6243	St.PG6243.C00G067701
GST70	PG6225	St.PG6225.C00G046769
GST70	PG6241	St.PG6241.C00G010098
GST70	PG6241	St.PG6241.C00G049266
GST70	PG6242	St.PG6242.C00G013198
GST71	PG6059	St.PG6059.C00G034662
GST71	RH10-15	St.RH10-15.C09G001668
GST71	RH	St.RH.C00G067546
GST71	RH	St.RH.C09G001763
GST71	PG6163	St.PG6163.C00G023285
GST71	PG6163	St.PG6163.C00G057733
GST71	PG6247	St.PG6247.C00G015390
GST71	PG6247	St.PG6247.C00G064356
GST71	PG6090	St.PG6090.C00G006592
GST71	PG6090	St.PG6090.C00G067191
GST71	PG6216	St.PG6216.C00G012810
GST71	PG6216	St.PG6216.C00G042697
GST71	PG6243	St.PG6243.C00G041806
GST71	PG6225	St.PG6225.C00G027860
GST71	PG6225	St.PG6225.C00G052979
GST71	PG6246	St.PG6246.C00G020969
GST71	PG6246	St.PG6246.C00G063344
GST71	PG6244	St.PG6244.C00G003868
GST71	PG6359	St.PG6359.C00G036667
GST71	PG6241	St.PG6241.C00G006282
GST71	PG6241	St.PG6241.C00G025523
GST71	PG6148	St.PG6148.C00G053369
GST71	PG6242	St.PG6242.C00G049962
GST71	PG6169	St.PG6169.C00G011657
GST71	PG6169	St.PG6169.C00G039127
GST72	PG6090	St.PG6090.C00G067190
GST72	PG6245	St.PG6245.C00G057754
GST73	RH	St.RH.C00G056845
GST73	PG6247	St.PG6247.C00G016486
GST73	PG6247	St.PG6247.C00G044175
GST73	PG6090	St.PG6090.C00G029489
GST73	PG6244	St.PG6244.C00G020614
GST73	PG6359	St.PG6359.C09G000089
GST74	RH	St.RH.C00G056849
GST74	RH	St.RH.C09G000103
GST74	PG6163	St.PG6163.C00G019383
GST74	PG6163	St.PG6163.C00G060048
GST74	PG6090	St.PG6090.C00G029490
GST74	PG6216	St.PG6216.C00G012464
GST74	PG6243	St.PG6243.C00G053986
GST74	PG6245	St.PG6245.C00G014092
GST74	PG6246	St.PG6246.C00G057929
GST74	PG6244	St.PG6244.C00G020612
GST74	PG6244	St.PG6244.C00G051162
GST74	PG6359	St.PG6359.C09G000087
GST74	PG6241	St.PG6241.C00G047822
GST74	PG6148	St.PG6148.C00G041907
GST74	DM	Soltu.DM.09G001270
GST74	PG6169	St.PG6169.C00G058989
GST75	RH	St.RH.C00G069351
GST75	PG6090	St.PG6090.C00G036741
GST75	PG6245	St.PG6245.C00G024101
GST76	PG6216	St.PG6216.C00G000806
GST76	PG6244	St.PG6244.C00G003017
GST76	PG6359	St.PG6359.C09G002550
GST76	PG6148	St.PG6148.C00G019606
GST76	DM	Soltu.DM.09G027940
GST76	PG6169	St.PG6169.C00G038309
GST77	PG6163	St.PG6163.C00G019389
GST77	PG6243	St.PG6243.C00G053983
GST77	PG6244	St.PG6244.C00G020616
GST77	PG6359	St.PG6359.C09G000090
GST77	PG6148	St.PG6148.C00G024169
GST77	PG6242	St.PG6242.C00G065801
GST78	PG6148	St.PG6148.C00G024170
GST79	PG6163	St.PG6163.C00G031066
GST80	PG6247	St.PG6247.C00G026133
GST81	RH	St.RH.C00G040968
GST81	RH	St.RH.C09G000976
GST81	PG6216	St.PG6216.C00G015505
GST81	PG6216	St.PG6216.C00G028186
GST81	PG6216	St.PG6216.C00G030979
GST81	PG6216	St.PG6216.C00G033067
GST81	PG6216	St.PG6216.C00G033208
GST81	PG6216	St.PG6216.C00G040456
GST81	PG6245	St.PG6245.C00G005150
GST81	PG6245	St.PG6245.C00G065366
GST81	PG6225	St.PG6225.C00G063222
GST81	PG6246	St.PG6246.C00G019678
GST81	PG6246	St.PG6246.C00G057105
GST81	PG6244	St.PG6244.C00G022913
GST81	PG6244	St.PG6244.C00G050296
GST81	PG6359	St.PG6359.C09G000925
GST81	DM	Soltu.DM.09G010370
GST81	PG6169	St.PG6169.C00G016622
GST82	PG6247	St.PG6247.C00G044186
GST82	PG6216	St.PG6216.C00G027046
GST82	PG6243	St.PG6243.C00G053985
GST82	PG6225	St.PG6225.C00G032136
GST82	PG6225	St.PG6225.C00G073640
GST83	PG6216	St.PG6216.C00G027048
GST84	PG6216	St.PG6216.C00G027049
GST84	PG6225	St.PG6225.C00G073633
GST84	PG6242	St.PG6242.C00G002140
GST84	PG6242	St.PG6242.C00G065796
GST85	RH	St.RH.C09G000111
GST85	PG6247	St.PG6247.C00G044180
GST85	PG6216	St.PG6216.C00G027050
GST85	PG6245	St.PG6245.C00G066208
GST85	PG6246	St.PG6246.C00G057931
GST85	PG6244	St.PG6244.C00G051159
GST86	PG6243	St.PG6243.C00G010683
GST87	PG6216	St.PG6216.C00G027052
GST87	PG6244	St.PG6244.C00G051154
GST88	PG6247	St.PG6247.C00G045025
GST89	PG6247	St.PG6247.C00G000577
GST89	PG6245	St.PG6245.C00G062722
GST89	PG6225	St.PG6225.C00G007907
GST89	PG6246	St.PG6246.C00G028526
GST89	PG6246	St.PG6246.C00G037667
GST89	PG6244	St.PG6244.C00G066571
GST89	PG6359	St.PG6359.C01G000781
GST89	DM	Soltu.DM.01G008340
GST90	PG6247	St.PG6247.C00G026130
GST91	PG6247	St.PG6247.C00G054531
GST91	PG6245	St.PG6245.C00G054998
GST91	PG6246	St.PG6246.C00G019733
GST91	PG6246	St.PG6246.C00G061099
GST91	PG6244	St.PG6244.C00G017873
GST91	PG6241	St.PG6241.C00G018129
GST92	PG6244	St.PG6244.C00G052673
GST92	PG6242	St.PG6242.C00G059630
GST93	PG6244	St.PG6244.C00G012715
GST94	PG6245	St.PG6245.C00G057303
GST94	PG6246	St.PG6246.C00G014279
GST94	PG6244	St.PG6244.C00G007549
GST95	RH	St.RH.C07G002249
GST95	PG6247	St.PG6247.C00G074197
GST95	PG6245	St.PG6245.C00G032928
GST95	PG6244	St.PG6244.C00G019820
GST95	PG6359	St.PG6359.C07G002052
GST96	PG6245	St.PG6245.C00G018882
GST97	PG6245	St.PG6245.C00G021261
GST97	PG6246	St.PG6246.C00G060999
GST98	RH	St.RH.C00G062443
GST98	RH	St.RH.C07G001660
GST98	PG6245	St.PG6245.C00G022383
GST99	PG6247	St.PG6247.C00G005272
GST99	PG6246	St.PG6246.C00G019997
GST100	PG6246	St.PG6246.C00G026274
GST101	PG6246	St.PG6246.C00G026276
GST102	PG6247	St.PG6247.C00G062772
GST103	PG6247	St.PG6247.C00G063105
GST104	PG6359	St.PG6359.C00G059298
GST105	A6-26	St.A6-26.C01G002682
GST106	A6-26	St.A6-26.C05G000618
GST107	A6-26	St.A6-26.C06G000656
GST108	A6-26	St.A6-26.C07G002133
GST109	A6-26	St.A6-26.C07G002136
GST110	A6-26	St.A6-26.C07G002139
GST111	A6-26	St.A6-26.C09G000094
GST112	A6-26	St.A6-26.C09G000960
GST113	A6-26	St.A6-26.C09G002579
GST114	A6-26	St.A6-26.C10G000274
GST115	A6-26	St.A6-26.C10G002150
GST116	A6-26	St.A6-26.C12G002770
GST117	DM	Soltu.DM.01G028030
GST118	DM	Soltu.DM.01G029090
GST119	DM	Soltu.DM.01G029100
GST120	DM	Soltu.DM.06G000540
GST121	DM	Soltu.DM.06G006540
GST122	DM	Soltu.DM.06G024980
GST123	DM	Soltu.DM.07G022440
GST124	DM	Soltu.DM.07G022500
GST125	DM	Soltu.DM.07G022520
GST126	DM	Soltu.DM.07G022530
GST127	DM	Soltu.DM.07G022570
GST128	DM	Soltu.DM.09G001280
GST129	DM	Soltu.DM.09G001290
GST130	DM	Soltu.DM.09G001300
GST131	DM	Soltu.DM.09G001310
GST132	DM	Soltu.DM.09G001320
GST133	DM	Soltu.DM.09G001330
GST134	DM	Soltu.DM.09G001340
GST135	DM	Soltu.DM.09G001350
GST136	DM	Soltu.DM.09G001380
GST137	DM	Soltu.DM.09G001390
GST138	DM	Soltu.DM.09G001400
GST139	DM	Soltu.DM.09G001410
GST140	DM	Soltu.DM.09G001430
GST141	DM	Soltu.DM.09G001440
GST142	DM	Soltu.DM.09G023230
GST143	DM	Soltu.DM.10G003300
GST144	DM	Soltu.DM.10G022960
GST145	DM	Soltu.DM.12G028960
GST146	E4-63	St.E4-63.C01G002664
GST147	E4-63	St.E4-63.C01G002670
GST148	E4-63	St.E4-63.C06G000058
GST149	E4-63	St.E4-63.C06G000723
GST150	E4-63	St.E4-63.C07G002195
GST151	E4-63	St.E4-63.C07G002197
GST152	E4-63	St.E4-63.C07G002198
GST153	E4-63	St.E4-63.C07G002200
GST154	E4-63	St.E4-63.C07G002203
GST155	E4-63	St.E4-63.C07G002204
GST156	E4-63	St.E4-63.C07G002207
GST157	E4-63	St.E4-63.C09G000107
GST158	E4-63	St.E4-63.C09G000108
GST159	E4-63	St.E4-63.C09G000109
GST160	E4-63	St.E4-63.C09G000110
GST161	E4-63	St.E4-63.C09G000111
GST162	E4-63	St.E4-63.C09G000112
GST163	E4-63	St.E4-63.C09G000113
GST164	E4-63	St.E4-63.C09G000114
GST165	E4-63	St.E4-63.C09G000115
GST166	E4-63	St.E4-63.C09G001052
GST167	E4-63	St.E4-63.C09G002822
GST168	E4-63	St.E4-63.C10G000300
GST169	E4-63	St.E4-63.C10G002219
GST170	E4-63	St.E4-63.C12G002924
GST171	E4-63	St.E4-63.C12G002925
GST172	E86-69	St.E86-69.C00G033088
GST173	E86-69	St.E86-69.C00G033092
GST174	E86-69	St.E86-69.C00G033093
GST175	E86-69	St.E86-69.C00G033094
GST176	E86-69	St.E86-69.C00G033095
GST177	E86-69	St.E86-69.C00G033096
GST178	E86-69	St.E86-69.C00G033099
GST179	E86-69	St.E86-69.C00G033780
GST180	E86-69	St.E86-69.C00G042113
GST181	E86-69	St.E86-69.C00G042577
GST182	E86-69	St.E86-69.C00G042578
GST183	E86-69	St.E86-69.C00G042579
GST184	E86-69	St.E86-69.C00G042582
GST185	E86-69	St.E86-69.C00G042583
GST186	E86-69	St.E86-69.C00G042584
GST187	E86-69	St.E86-69.C00G042586
GST188	E86-69	St.E86-69.C00G042587
GST189	E86-69	St.E86-69.C00G042588
GST190	E86-69	St.E86-69.C00G042589
GST191	E86-69	St.E86-69.C00G042590
GST192	E86-69	St.E86-69.C00G042592
GST193	E86-69	St.E86-69.C00G042593
GST194	E86-69	St.E86-69.C00G042595
GST195	E86-69	St.E86-69.C00G047215
GST196	E86-69	St.E86-69.C00G048897
GST197	E86-69	St.E86-69.C00G048898
GST198	E86-69	St.E86-69.C00G054636
GST199	E86-69	St.E86-69.C01G002374
GST200	E86-69	St.E86-69.C05G000402
GST201	E86-69	St.E86-69.C06G000058
GST202	E86-69	St.E86-69.C06G000717
GST203	E86-69	St.E86-69.C07G002118
GST204	E86-69	St.E86-69.C07G002120
GST205	E86-69	St.E86-69.C07G002121
GST206	E86-69	St.E86-69.C07G002123
GST207	E86-69	St.E86-69.C07G002126
GST208	E86-69	St.E86-69.C07G002127
GST209	E86-69	St.E86-69.C09G000109
GST210	E86-69	St.E86-69.C09G000110
GST211	E86-69	St.E86-69.C09G000111
GST212	E86-69	St.E86-69.C09G000113
GST213	E86-69	St.E86-69.C09G000114
GST214	E86-69	St.E86-69.C09G000115
GST215	E86-69	St.E86-69.C09G000116
GST216	E86-69	St.E86-69.C09G000118
GST217	E86-69	St.E86-69.C09G000119
GST218	E86-69	St.E86-69.C09G000121
GST219	E86-69	St.E86-69.C09G000122
GST220	E86-69	St.E86-69.C09G000123
GST221	E86-69	St.E86-69.C09G000126
GST222	E86-69	St.E86-69.C09G000127
GST223	E86-69	St.E86-69.C09G000128
GST224	E86-69	St.E86-69.C09G000129
GST225	E86-69	St.E86-69.C09G000992
GST226	E86-69	St.E86-69.C09G001001
GST227	E86-69	St.E86-69.C09G002256
GST228	E86-69	St.E86-69.C09G002717
GST229	E86-69	St.E86-69.C12G002798
GST230	PG1008	St.PG1008.C00G003180
GST231	PG1008	St.PG1008.C00G010840
GST232	PG1008	St.PG1008.C00G015611
GST233	PG1008	St.PG1008.C00G015612
GST234	PG1008	St.PG1008.C00G015616
GST235	PG1008	St.PG1008.C00G024637
GST236	PG1008	St.PG1008.C00G024802
GST237	PG1008	St.PG1008.C00G026453
GST238	PG1008	St.PG1008.C00G037500
GST239	PG1008	St.PG1008.C00G037501
GST240	PG1008	St.PG1008.C00G037502
GST241	PG1008	St.PG1008.C00G037503
GST242	PG1008	St.PG1008.C00G037504
GST243	PG1008	St.PG1008.C00G040722
GST244	PG1008	St.PG1008.C00G048297
GST245	PG1008	St.PG1008.C00G063687
GST246	PG1008	St.PG1008.C00G063690
GST247	PG1008	St.PG1008.C00G063691
GST248	PG1008	St.PG1008.C00G063692
GST249	PG1008	St.PG1008.C00G063695
GST250	PG1008	St.PG1008.C00G063696
GST251	PG1008	St.PG1008.C00G066346
GST252	PG1008	St.PG1008.C00G069177
GST253	PG1011	St.PG1011.C00G005462
GST254	PG1011	St.PG1011.C00G010214
GST255	PG1011	St.PG1011.C00G017366
GST256	PG1011	St.PG1011.C00G017368
GST257	PG1011	St.PG1011.C00G019380
GST258	PG1011	St.PG1011.C00G026476
GST259	PG1011	St.PG1011.C00G033089
GST260	PG1011	St.PG1011.C00G033090
GST261	PG1011	St.PG1011.C00G040347
GST262	PG1011	St.PG1011.C00G040352
GST263	PG1011	St.PG1011.C00G040355
GST264	PG1011	St.PG1011.C00G041136
GST265	PG1011	St.PG1011.C00G043203
GST266	PG1011	St.PG1011.C00G050270
GST267	PG1013	St.PG1013.C00G006052
GST268	PG1013	St.PG1013.C00G006055
GST269	PG1013	St.PG1013.C00G006056
GST270	PG1013	St.PG1013.C00G008018
GST271	PG1013	St.PG1013.C00G009913
GST272	PG1013	St.PG1013.C00G009914
GST273	PG1013	St.PG1013.C00G009915
GST274	PG1013	St.PG1013.C00G009917
GST275	PG1013	St.PG1013.C00G009921
GST276	PG1013	St.PG1013.C00G009924
GST277	PG1013	St.PG1013.C00G017537
GST278	PG1013	St.PG1013.C00G034159
GST279	PG1013	St.PG1013.C00G034160
GST280	PG1013	St.PG1013.C00G034161
GST281	PG1013	St.PG1013.C00G035497
GST282	PG1013	St.PG1013.C00G044188
GST283	PG1013	St.PG1013.C00G047835
GST284	PG1013	St.PG1013.C00G050864
GST285	PG1013	St.PG1013.C00G051364
GST286	PG1013	St.PG1013.C00G052630
GST287	PG1013	St.PG1013.C00G054749
GST288	PG1013	St.PG1013.C00G062083
GST289	PG1013	St.PG1013.C00G062084
GST290	PG1013	St.PG1013.C00G062087
GST291	PG1013	St.PG1013.C00G062088
GST292	PG1013	St.PG1013.C00G062090
GST293	PG1013	St.PG1013.C00G062091
GST294	PG1013	St.PG1013.C00G062094
GST295	PG1013	St.PG1013.C00G062095
GST296	PG1013	St.PG1013.C00G062096
GST297	PG1013	St.PG1013.C00G062097
GST298	PG1013	St.PG1013.C00G062098
GST299	PG1013	St.PG1013.C00G063733
GST300	PG3003	St.PG3003.C00G001672
GST301	PG3003	St.PG3003.C00G001678
GST302	PG3003	St.PG3003.C00G001679
GST303	PG3003	St.PG3003.C00G002726
GST304	PG3003	St.PG3003.C00G002727
GST305	PG3003	St.PG3003.C00G002730
GST306	PG3003	St.PG3003.C00G002733
GST307	PG3003	St.PG3003.C00G002735
GST308	PG3003	St.PG3003.C00G002736
GST309	PG3003	St.PG3003.C00G002737
GST310	PG3003	St.PG3003.C00G002739
GST311	PG3003	St.PG3003.C00G004109
GST312	PG3003	St.PG3003.C00G012097
GST313	PG3003	St.PG3003.C00G012283
GST314	PG3003	St.PG3003.C00G017498
GST315	PG3003	St.PG3003.C00G017499
GST316	PG3003	St.PG3003.C00G017500
GST317	PG3003	St.PG3003.C00G029019
GST318	PG3003	St.PG3003.C00G046162
GST319	PG3003	St.PG3003.C00G046163
GST320	PG3003	St.PG3003.C00G049707
GST321	PG3003	St.PG3003.C00G049711
GST322	PG3003	St.PG3003.C00G049712
GST323	PG3003	St.PG3003.C00G053133
GST324	PG3003	St.PG3003.C00G054074
GST325	PG3003	St.PG3003.C00G057353
GST326	PG3003	St.PG3003.C00G057354
GST327	PG3003	St.PG3003.C00G057355
GST328	PG3003	St.PG3003.C00G057356
GST329	PG3003	St.PG3003.C00G057357
GST330	PG3003	St.PG3003.C00G057358
GST331	PG3003	St.PG3003.C00G057359
GST332	PG3003	St.PG3003.C00G057360
GST333	PG3003	St.PG3003.C00G057361
GST334	PG3003	St.PG3003.C00G057362
GST335	PG3003	St.PG3003.C00G057363
GST336	PG3003	St.PG3003.C00G057365
GST337	PG3003	St.PG3003.C00G059229
GST338	PG3003	St.PG3003.C00G059230
GST339	PG3003	St.PG3003.C00G059234
GST340	PG3003	St.PG3003.C00G061313
GST341	PG3003	St.PG3003.C00G061314
GST342	PG3003	St.PG3003.C00G061674
GST343	PG3005	St.PG3005.C00G004198
GST344	PG3005	St.PG3005.C00G011143
GST345	PG3005	St.PG3005.C00G012386
GST346	PG3005	St.PG3005.C00G017748
GST347	PG3005	St.PG3005.C00G020124
GST348	PG3005	St.PG3005.C00G020125
GST349	PG3005	St.PG3005.C00G022580
GST350	PG3005	St.PG3005.C00G026835
GST351	PG3005	St.PG3005.C00G027395
GST352	PG3005	St.PG3005.C00G030239
GST353	PG3005	St.PG3005.C00G030240
GST354	PG3005	St.PG3005.C00G030241
GST355	PG3005	St.PG3005.C00G030243
GST356	PG3005	St.PG3005.C00G030245
GST357	PG3005	St.PG3005.C00G030246
GST358	PG3005	St.PG3005.C00G030247
GST359	PG3005	St.PG3005.C00G030248
GST360	PG3005	St.PG3005.C00G030249
GST361	PG3005	St.PG3005.C00G032869
GST362	PG3005	St.PG3005.C00G032873
GST363	PG3005	St.PG3005.C00G045923
GST364	PG3005	St.PG3005.C00G045924
GST365	PG3005	St.PG3005.C00G048437
GST366	PG3005	St.PG3005.C00G053528
GST367	PG3005	St.PG3005.C00G053532
GST368	PG3005	St.PG3005.C00G056120
GST369	PG3005	St.PG3005.C00G057913
GST370	PG3005	St.PG3005.C00G061331
GST371	PG3005	St.PG3005.C00G073430
GST372	PG3005	St.PG3005.C00G076375
GST373	PG3005	St.PG3005.C00G076376
GST374	PG3005	St.PG3005.C00G076379
GST375	PG3005	St.PG3005.C00G076380
GST376	PG3022	St.PG3022.C00G004263
GST377	PG3022	St.PG3022.C00G004267
GST378	PG3022	St.PG3022.C00G004268
GST379	PG3022	St.PG3022.C00G004272
GST380	PG3022	St.PG3022.C00G004274
GST381	PG3022	St.PG3022.C00G004277
GST382	PG3022	St.PG3022.C00G008821
GST383	PG3022	St.PG3022.C00G011588
GST384	PG3022	St.PG3022.C00G011590
GST385	PG3022	St.PG3022.C00G011591
GST386	PG3022	St.PG3022.C00G011592
GST387	PG3022	St.PG3022.C00G011594
GST388	PG3022	St.PG3022.C00G011595
GST389	PG3022	St.PG3022.C00G011596
GST390	PG3022	St.PG3022.C00G011597
GST391	PG3022	St.PG3022.C00G011599
GST392	PG3022	St.PG3022.C00G011600
GST393	PG3022	St.PG3022.C00G012167
GST394	PG3022	St.PG3022.C00G014116
GST395	PG3022	St.PG3022.C00G014124
GST396	PG3022	St.PG3022.C00G020870
GST397	PG3022	St.PG3022.C00G020871
GST398	PG3022	St.PG3022.C00G022639
GST399	PG3022	St.PG3022.C00G039533
GST400	PG3022	St.PG3022.C00G039534
GST401	PG3022	St.PG3022.C00G040373
GST402	PG3022	St.PG3022.C00G042184
GST403	PG3022	St.PG3022.C00G047584
GST404	PG3022	St.PG3022.C00G047585
GST405	PG3022	St.PG3022.C00G047586
GST406	PG3022	St.PG3022.C00G047590
GST407	PG3022	St.PG3022.C00G048537
GST408	PG3022	St.PG3022.C00G068719
GST409	PG3022	St.PG3022.C00G070304
GST410	PG3022	St.PG3022.C00G070305
GST411	PG3022	St.PG3022.C00G070306
GST412	PG3022	St.PG3022.C00G070307
GST413	PG3022	St.PG3022.C00G070308
GST414	PG3022	St.PG3022.C00G070309
GST415	PG3022	St.PG3022.C00G070310
GST416	PG3022	St.PG3022.C00G070312
GST417	PG3022	St.PG3022.C00G070313
GST418	PG3022	St.PG3022.C00G070314
GST419	PG3022	St.PG3022.C00G070315
GST420	PG3022	St.PG3022.C00G073410
GST421	PG3023	St.PG3023.C00G002652
GST422	PG3023	St.PG3023.C00G002743
GST423	PG3023	St.PG3023.C00G003852
GST424	PG3023	St.PG3023.C00G006658
GST425	PG3023	St.PG3023.C00G006663
GST426	PG3023	St.PG3023.C00G006681
GST427	PG3023	St.PG3023.C00G006805
GST428	PG3023	St.PG3023.C00G010921
GST429	PG3023	St.PG3023.C00G015038
GST430	PG3023	St.PG3023.C00G015040
GST431	PG3023	St.PG3023.C00G015041
GST432	PG3023	St.PG3023.C00G015042
GST433	PG3023	St.PG3023.C00G015044
GST434	PG3023	St.PG3023.C00G018464
GST435	PG3023	St.PG3023.C00G021805
GST436	PG3023	St.PG3023.C00G022787
GST437	PG3023	St.PG3023.C00G044233
GST438	PG3023	St.PG3023.C00G044234
GST439	PG3023	St.PG3023.C00G049165
GST440	PG3023	St.PG3023.C00G051258
GST441	PG3023	St.PG3023.C00G051654
GST442	PG3023	St.PG3023.C00G056730
GST443	PG3023	St.PG3023.C00G056735
GST444	PG3023	St.PG3023.C00G056754
GST445	PG3023	St.PG3023.C00G060004
GST446	PG3023	St.PG3023.C00G064017
GST447	PG4005	St.PG4005.C00G001191
GST448	PG4005	St.PG4005.C00G005730
GST449	PG4005	St.PG4005.C00G009940
GST450	PG4005	St.PG4005.C00G009945
GST451	PG4005	St.PG4005.C00G010322
GST452	PG4005	St.PG4005.C00G013894
GST453	PG4005	St.PG4005.C00G019219
GST454	PG4005	St.PG4005.C00G023179
GST455	PG4005	St.PG4005.C00G024013
GST456	PG4005	St.PG4005.C00G024014
GST457	PG4005	St.PG4005.C00G024015
GST458	PG4005	St.PG4005.C00G024016
GST459	PG4005	St.PG4005.C00G039923
GST460	PG4005	St.PG4005.C00G043718
GST461	PG4005	St.PG4005.C00G044734
GST462	PG4005	St.PG4005.C00G044736
GST463	PG4005	St.PG4005.C00G047809
GST464	PG4005	St.PG4005.C00G047826
GST465	PG4005	St.PG4005.C00G047834
GST466	PG4005	St.PG4005.C00G055149
GST467	PG4005	St.PG4005.C00G055150
GST468	PG4005	St.PG4005.C00G055154
GST469	PG4005	St.PG4005.C00G057364
GST470	PG4017	St.PG4017.C00G010700
GST471	PG4017	St.PG4017.C00G010711
GST472	PG4017	St.PG4017.C00G010713
GST473	PG4017	St.PG4017.C00G011034
GST474	PG4017	St.PG4017.C00G018904
GST475	PG4017	St.PG4017.C00G024799
GST476	PG4017	St.PG4017.C00G024917
GST477	PG4017	St.PG4017.C00G028346
GST478	PG4017	St.PG4017.C00G042606
GST479	PG4017	St.PG4017.C00G042616
GST480	PG4017	St.PG4017.C00G050539
GST481	PG4017	St.PG4017.C00G052909
GST482	PG4017	St.PG4017.C00G062846
GST483	PG4017	St.PG4017.C00G062858
GST484	PG4017	St.PG4017.C00G065487
GST485	PG4032	St.PG4032.C00G004673
GST486	PG4032	St.PG4032.C00G005291
GST487	PG4032	St.PG4032.C00G005793
GST488	PG4032	St.PG4032.C00G010037
GST489	PG4032	St.PG4032.C00G010042
GST490	PG4032	St.PG4032.C00G010543
GST491	PG4032	St.PG4032.C00G019814
GST492	PG4032	St.PG4032.C00G019816
GST493	PG4032	St.PG4032.C00G021380
GST494	PG4032	St.PG4032.C00G021381
GST495	PG4032	St.PG4032.C00G021383
GST496	PG4032	St.PG4032.C00G021384
GST497	PG4032	St.PG4032.C00G021387
GST498	PG4032	St.PG4032.C00G021388
GST499	PG4032	St.PG4032.C00G021390
GST500	PG4032	St.PG4032.C00G021391
GST501	PG4032	St.PG4032.C00G022458
GST502	PG4032	St.PG4032.C00G027386
GST503	PG4032	St.PG4032.C00G041106
GST504	PG4032	St.PG4032.C00G041111
GST505	PG4032	St.PG4032.C00G042742
GST506	PG4032	St.PG4032.C00G045193
GST507	PG4032	St.PG4032.C00G045195
GST508	PG4032	St.PG4032.C00G045196
GST509	PG4032	St.PG4032.C00G045197
GST510	PG4032	St.PG4032.C00G045198
GST511	PG4032	St.PG4032.C00G045199
GST512	PG4032	St.PG4032.C00G045201
GST513	PG4032	St.PG4032.C00G045202
GST514	PG4032	St.PG4032.C00G045204
GST515	PG4032	St.PG4032.C00G045982
GST516	PG4032	St.PG4032.C00G057915
GST517	PG4032	St.PG4032.C00G061780
GST518	PG4032	St.PG4032.C00G062838
GST519	PG4032	St.PG4032.C00G065128
GST520	PG4032	St.PG4032.C00G066698
GST521	PG4036	St.PG4036.C00G000273
GST522	PG4036	St.PG4036.C00G001043
GST523	PG4036	St.PG4036.C00G001051
GST524	PG4036	St.PG4036.C00G001650
GST525	PG4036	St.PG4036.C00G017228
GST526	PG4036	St.PG4036.C00G017233
GST527	PG4036	St.PG4036.C00G018455
GST528	PG4036	St.PG4036.C00G020953
GST529	PG4036	St.PG4036.C00G026329
GST530	PG4036	St.PG4036.C00G026460
GST531	PG4036	St.PG4036.C00G026767
GST532	PG4036	St.PG4036.C00G031654
GST533	PG4036	St.PG4036.C00G041859
GST534	PG4036	St.PG4036.C00G041860
GST535	PG4036	St.PG4036.C00G044380
GST536	PG4036	St.PG4036.C00G049977
GST537	PG4036	St.PG4036.C00G051505
GST538	PG4036	St.PG4036.C00G052149
GST539	PG4036	St.PG4036.C00G066156
GST540	PG4036	St.PG4036.C00G073965
GST541	PG4036	St.PG4036.C00G073977
GST542	PG4036	St.PG4036.C00G077635
GST543	PG4036	St.PG4036.C00G077636
GST544	PG4036	St.PG4036.C00G077639
GST545	PG4036	St.PG4036.C00G077642
GST546	PG4036	St.PG4036.C00G078888
GST547	PG4041	St.PG4041.C00G000145
GST548	PG4041	St.PG4041.C00G001049
GST549	PG4041	St.PG4041.C00G004460
GST550	PG4041	St.PG4041.C00G009422
GST551	PG4041	St.PG4041.C00G020338
GST552	PG4041	St.PG4041.C00G022332
GST553	PG4041	St.PG4041.C00G022334
GST554	PG4041	St.PG4041.C00G022336
GST555	PG4041	St.PG4041.C00G022337
GST556	PG4041	St.PG4041.C00G022338
GST557	PG4041	St.PG4041.C00G031756
GST558	PG4041	St.PG4041.C00G033223
GST559	PG4041	St.PG4041.C00G034250
GST560	PG4041	St.PG4041.C00G034488
GST561	PG4041	St.PG4041.C00G044289
GST562	PG4041	St.PG4041.C00G048010
GST563	PG4041	St.PG4041.C00G051518
GST564	PG4041	St.PG4041.C00G056246
GST565	PG4041	St.PG4041.C00G063647
GST566	PG4042	St.PG4042.C00G003008
GST567	PG4042	St.PG4042.C00G009070
GST568	PG4042	St.PG4042.C00G015096
GST569	PG4042	St.PG4042.C00G015097
GST570	PG4042	St.PG4042.C00G016798
GST571	PG4042	St.PG4042.C00G016806
GST572	PG4042	St.PG4042.C00G016811
GST573	PG4042	St.PG4042.C00G019317
GST574	PG4042	St.PG4042.C00G020020
GST575	PG4042	St.PG4042.C00G023186
GST576	PG4042	St.PG4042.C00G023923
GST577	PG4042	St.PG4042.C00G023924
GST578	PG4042	St.PG4042.C00G023925
GST579	PG4042	St.PG4042.C00G023926
GST580	PG4042	St.PG4042.C00G023927
GST581	PG4042	St.PG4042.C00G023928
GST582	PG4042	St.PG4042.C00G023930
GST583	PG4042	St.PG4042.C00G023931
GST584	PG4042	St.PG4042.C00G023932
GST585	PG4042	St.PG4042.C00G023933
GST586	PG4042	St.PG4042.C00G023934
GST587	PG4042	St.PG4042.C00G023940
GST588	PG4042	St.PG4042.C00G024634
GST589	PG4042	St.PG4042.C00G026948
GST590	PG4042	St.PG4042.C00G026950
GST591	PG4042	St.PG4042.C00G027194
GST592	PG4042	St.PG4042.C00G027201
GST593	PG4042	St.PG4042.C00G029020
GST594	PG4042	St.PG4042.C00G029023
GST595	PG4042	St.PG4042.C00G029025
GST596	PG4042	St.PG4042.C00G029067
GST597	PG4042	St.PG4042.C00G029071
GST598	PG4042	St.PG4042.C00G029072
GST599	PG4042	St.PG4042.C00G042070
GST600	PG4042	St.PG4042.C00G042072
GST601	PG4042	St.PG4042.C00G042075
GST602	PG4042	St.PG4042.C00G042076
GST603	PG4042	St.PG4042.C00G047281
GST604	PG4042	St.PG4042.C00G050334
GST605	PG4042	St.PG4042.C00G050342
GST606	PG4042	St.PG4042.C00G051965
GST607	PG4042	St.PG4042.C00G053174
GST608	PG4042	St.PG4042.C00G053175
GST609	PG4042	St.PG4042.C00G057453
GST610	PG4042	St.PG4042.C00G062713
GST611	PG4042	St.PG4042.C00G062714
GST612	PG4042	St.PG4042.C00G062715
GST613	PG4042	St.PG4042.C00G062719
GST614	PG4042	St.PG4042.C00G062720
GST615	PG4042	St.PG4042.C00G062721
GST616	PG4042	St.PG4042.C00G062723
GST617	PG4042	St.PG4042.C00G065139
GST618	PG4042	St.PG4042.C00G074318
GST619	PG4042	St.PG4042.C00G074790
GST620	PG4042	St.PG4042.C00G078901
GST621	PG4049	St.PG4049.C00G002472
GST622	PG4049	St.PG4049.C00G003218
GST623	PG4049	St.PG4049.C00G006016
GST624	PG4049	St.PG4049.C00G012246
GST625	PG4049	St.PG4049.C00G014124
GST626	PG4049	St.PG4049.C00G016845
GST627	PG4049	St.PG4049.C00G016846
GST628	PG4049	St.PG4049.C00G019032
GST629	PG4049	St.PG4049.C00G023357
GST630	PG4049	St.PG4049.C00G027083
GST631	PG4049	St.PG4049.C00G027087
GST632	PG4049	St.PG4049.C00G038522
GST633	PG4049	St.PG4049.C00G039369
GST634	PG4049	St.PG4049.C00G039374
GST635	PG4049	St.PG4049.C00G044543
GST636	PG4049	St.PG4049.C00G051879
GST637	PG4049	St.PG4049.C00G059040
GST638	PG4049	St.PG4049.C00G060427
GST639	PG4049	St.PG4049.C00G061011
GST640	PG4060	St.PG4060.C00G004012
GST641	PG4060	St.PG4060.C00G006098
GST642	PG4060	St.PG4060.C00G006099
GST643	PG4060	St.PG4060.C00G006100
GST644	PG4060	St.PG4060.C00G009133
GST645	PG4060	St.PG4060.C00G010731
GST646	PG4060	St.PG4060.C00G015564
GST647	PG4060	St.PG4060.C00G015565
GST648	PG4060	St.PG4060.C00G018312
GST649	PG4060	St.PG4060.C00G018313
GST650	PG4060	St.PG4060.C00G018314
GST651	PG4060	St.PG4060.C00G018315
GST652	PG4060	St.PG4060.C00G018316
GST653	PG4060	St.PG4060.C00G018317
GST654	PG4060	St.PG4060.C00G018318
GST655	PG4060	St.PG4060.C00G018319
GST656	PG4060	St.PG4060.C00G018320
GST657	PG4060	St.PG4060.C00G018322
GST658	PG4060	St.PG4060.C00G018323
GST659	PG4060	St.PG4060.C00G025387
GST660	PG4060	St.PG4060.C00G029574
GST661	PG4060	St.PG4060.C00G043712
GST662	PG4060	St.PG4060.C00G046193
GST663	PG4060	St.PG4060.C00G057212
GST664	PG4060	St.PG4060.C00G057213
GST665	PG4060	St.PG4060.C00G057215
GST666	PG4060	St.PG4060.C00G057216
GST667	PG4060	St.PG4060.C00G057217
GST668	PG4060	St.PG4060.C00G057218
GST669	PG4060	St.PG4060.C00G057219
GST670	PG4060	St.PG4060.C00G058080
GST671	PG4060	St.PG4060.C00G061260
GST672	PG4060	St.PG4060.C00G068901
GST673	PG4060	St.PG4060.C00G068912
GST674	PG4060	St.PG4060.C00G068919
GST675	PG4060	St.PG4060.C00G068923
GST676	PG4060	St.PG4060.C00G068926
GST677	PG4060	St.PG4060.C00G071059
GST678	PG4060	St.PG4060.C00G071065
GST679	PG4060	St.PG4060.C00G074584
GST680	PG4060	St.PG4060.C00G074585
GST681	PG4060	St.PG4060.C00G075211
GST682	PG5003	St.PG5003.C00G002479
GST683	PG5003	St.PG5003.C00G008437
GST684	PG5003	St.PG5003.C00G011817
GST685	PG5003	St.PG5003.C00G011820
GST686	PG5003	St.PG5003.C00G011821
GST687	PG5003	St.PG5003.C00G011822
GST688	PG5003	St.PG5003.C00G011823
GST689	PG5003	St.PG5003.C00G011824
GST690	PG5003	St.PG5003.C00G011826
GST691	PG5003	St.PG5003.C00G011828
GST692	PG5003	St.PG5003.C00G011831
GST693	PG5003	St.PG5003.C00G011832
GST694	PG5003	St.PG5003.C00G011833
GST695	PG5003	St.PG5003.C00G011834
GST696	PG5003	St.PG5003.C00G014546
GST697	PG5003	St.PG5003.C00G014775
GST698	PG5003	St.PG5003.C00G014776
GST699	PG5003	St.PG5003.C00G016105
GST700	PG5003	St.PG5003.C00G018041
GST701	PG5003	St.PG5003.C00G022257
GST702	PG5003	St.PG5003.C00G022275
GST703	PG5003	St.PG5003.C00G026970
GST704	PG5003	St.PG5003.C00G026973
GST705	PG5003	St.PG5003.C00G026976
GST706	PG5003	St.PG5003.C00G026978
GST707	PG5003	St.PG5003.C00G026979
GST708	PG5003	St.PG5003.C00G026980
GST709	PG5003	St.PG5003.C00G026981
GST710	PG5003	St.PG5003.C00G026984
GST711	PG5003	St.PG5003.C00G028119
GST712	PG5003	St.PG5003.C00G030906
GST713	PG5003	St.PG5003.C00G031956
GST714	PG5003	St.PG5003.C00G042304
GST715	PG5003	St.PG5003.C00G042307
GST716	PG5003	St.PG5003.C00G042308
GST717	PG5003	St.PG5003.C00G042309
GST718	PG5003	St.PG5003.C00G042310
GST719	PG5003	St.PG5003.C00G042313
GST720	PG5003	St.PG5003.C00G043993
GST721	PG5003	St.PG5003.C00G044911
GST722	PG5003	St.PG5003.C00G044917
GST723	PG5003	St.PG5003.C00G044926
GST724	PG5003	St.PG5003.C00G045452
GST725	PG5003	St.PG5003.C00G045454
GST726	PG5003	St.PG5003.C00G045455
GST727	PG5003	St.PG5003.C00G045893
GST728	PG5003	St.PG5003.C00G049900
GST729	PG5003	St.PG5003.C00G058308
GST730	PG5003	St.PG5003.C00G064168
GST731	PG5003	St.PG5003.C00G065441
GST732	PG5003	St.PG5003.C00G074764
GST733	PG5003	St.PG5003.C00G074765
GST734	PG5003	St.PG5003.C00G076350
GST735	PG5003	St.PG5003.C00G076351
GST736	PG5003	St.PG5003.C00G076352
GST737	PG5003	St.PG5003.C00G076353
GST738	PG5003	St.PG5003.C00G076354
GST739	PG5003	St.PG5003.C00G076355
GST740	PG5003	St.PG5003.C00G076356
GST741	PG5003	St.PG5003.C00G076357
GST742	PG5003	St.PG5003.C00G076360
GST743	PG5003	St.PG5003.C00G076362
GST744	PG5018	St.PG5018.C00G005467
GST745	PG5018	St.PG5018.C00G005468
GST746	PG5018	St.PG5018.C00G008054
GST747	PG5018	St.PG5018.C00G030258
GST748	PG5018	St.PG5018.C00G030905
GST749	PG5018	St.PG5018.C00G032950
GST750	PG5018	St.PG5018.C00G034041
GST751	PG5018	St.PG5018.C00G035789
GST752	PG5018	St.PG5018.C00G052172
GST753	PG5018	St.PG5018.C00G052173
[truncated: 942 more rows]

## Sheet: Table S2
Table S2 The RNA-seq data of StGST genes in different tissues
Gene name	Sepals	Leaves	Roots (in vitro, Media B)	Shoots (in vitro, Media B)	Stolons (above & below ground)	Tubers (Whole, Sample 1)	Whole Mature Flowers	Petioles	Petals	Stamens	Carpels	Mature whole fruit	Immature whole fruit
GST89	0.221613	0	0	0	0	0.392223	0	0	0	0	0	0	0
GST125	2.25092	0.308555	2.53072	4.80512	1.12964	4.76487	3.66071	1.00999	0.888627	0.465184	5.6472	0.658661	2.1995
GST74	0.705387	0.838875	10.1317	2.28824	3.3133	7.37381	0.211233	0.551839	0	0	0.526475	0.812845	1.97708
GST129	0	0	26.5784	1.19617	2.93388	4.67822	0.179619	0.0953113	0.387191	0.210903	0.226562	0.434257	2.6393
GST11	370.937	163.299	255.475	163.146	312.525	330.488	797.865	534.546	660.373	401.673	773.728	127.69	201.753
GST137	0.143811	0.140481	44.2233	2.63233	11.9852	31.1771	0	0.887762	0.444082	0	0	0.217631	0.129592
GST81	0	0	1.8964	0.171941	0	0	0.114975	0	0	0	0	0	0
GST135	0.964112	1.34066	5.55933	1.47362	2.84367	1.71635	0	1.05736	0	0.135342	0	0.0929371	0.285186
GST121	452.27	216.912	648.863	493.172	583.71	1254.49	201.77	342.701	192.24	110.414	447.832	1059.1	693.625
GST132	5.3544	6.64535	35.5745	76.8023	94.1714	99.3891	0.342766	6.43922	2.44285	1.20544	0.292067	0.285494	0.0736906
GST128	0	0.397907	82.9262	0.629677	8.57191	27.3954	0	0	0.413838	0.343185	0	0.0778647	0.244554
GST142	0.65538	0.468564	21.7637	1.3175	0.764234	0.955163	0.469473	0.247138	0.496672	0.138499	0.88275	0.864187	104.408
GST117	0.355355	0.211513	16.1578	10.3029	6.73463	7.10931	3.96425	0.298457	0.973923	1.84756	0.434012	17.559	0.364671
GST134	0	0	0.133935	0	0	1.60196	0.101974	0	0	0	0	0	0.177298
GST133	0.93723	0.088657	12.2567	3.24382	4.2494	5.90176	0.164226	0.354128	0	0.201068	0.639708	1.24685	0
GST138	0	0.860179	95.9271	1.89805	12.7663	30.0324	0.100096	0	0.435643	0.115812	0.12431	0	0.364203
GST130	34.2656	4.88142	196.567	98.7559	56.6477	169.499	7.20052	20.5224	1.37782	5.1921	9.76997	151.49	32.0759
GST40	117.9	201.172	39.0912	228.799	22.1623	10.5125	199.409	78.9353	132.131	122.25	89.7004	19.6663	23.3006
GST126	53.0891	94.5749	165.493	322.689	40.907	81.1426	187.612	92.9774	84.916	141.806	39.5355	58.9537	75.6372
GST139	0	0.172592	33.3638	0.270516	0.937947	6.01311	0	0	0	0	0	0.174805	0
GST123	207.701	611.552	84.1207	84.3414	7.32935	6.7139	1604.05	585.572	88.3161	956.411	10.6716	7.51963	10.6301
GST19	40.5051	23.7014	188.735	93.0658	21.1774	38.2282	233.253	14.0302	22.7276	337.912	72.0224	100.759	72.2674
GST32	0.311641	0	1.13878	0.45459	3.01423	1.99885	0	0	0	0	0	0.560699	0
GST127	0.349833	0.267052	0	0	0	0.451804	0	0	0	0	0	5.76449	0.242126
GST29	1.19568	1.20503	17.5602	9.58424	25.664	29.1739	0.716558	0.566645	0	0	0.097338	0	0.108231
GST31	0.15919	0.349216	1.37474	2.0219	0.542795	1.47624	0.227671	0.234115	0	0.133457	0.139669	0.0893706	0.35168
GST143	8.12084	2.79306	149.088	5.5765	79.5539	86.7495	5.69279	14.4268	3.29877	5.45798	49.3269	6.53375	2.41842
GST136	0	0	2.63784	0.225546	0.374457	0.693214	0	0	0	0	0	0.0937844	0
GST16	0	0	18.2256	0.407315	0.257937	2.34196	0.150385	0	0	0.467409	0.188122	2.27466	5.60703
GST140	0	0.242054	3.0777	0.675944	0.375322	1.16114	0	0.118747	0	0	0.141574	0	0.213542
GST42	21.3522	3.89145	0.838835	5.21721	1.372	0.1011	114.963	2.06133	97.8847	7.26183	46.7599	22.0727	8.67944
GST122	1.03235	2.38751	10.2954	2.38593	16.4832	5.32169	0.646995	4.87619	2.93071	1.65783	0.538101	1.4482	0.435279
GST3	8.66344	5.5592	51.7961	11.9146	15.6829	31.6626	7.8491	2.52305	5.16942	10.6438	3.28535	10.3422	6.13276
GST8	0	0	0	0	0	0	0	0	0	0	0	0	0
GST144	3.69784	2.04722	14.7763	13.3585	8.50775	40.4401	1.74038	1.54559	1.10269	0.572173	0.325009	0.878271	1.51933
GST141	0	3.45525	0	0	4.23196	0	0	1.20317	0	0	0.465203	0	0.186603
GST124	5.47131	2.45332	92.5174	13.4737	3.55741	6.98964	7.63384	5.09065	0.512495	2.4505	4.49711	19.6282	15.5156
GST119	5.02385	0	1.82815	0	1.19E-05	40.2436	0	0	0	0	2.40205	6.29E-05	17.0434
GST7	21.4096	0.915554	32.7902	35.0298	2.8682	2.44095	16.5141	20.8151	1.49884	0	8.95936	43.2653	17.659
GST131	0.12777	0.0954053	34.7009	3.18659	4.81591	17.9237	1.66528	0.874368	0	9.6364	0	2.00067	2.33298
GST120	0	0.16993	0.232589	0	0.52464	0.596766	0.171099	0.682122	0	0	0	0.413308	0.320335
GST118	59.8923	57.4299	51.9592	103.57	32.1835	114.29	64.9326	34.7018	47.4422	94.1331	29.4048	50.2813	12.5727
GST145	0.996907	0.338204	1.52665	1.12143	0.275555	1.98401	0	0	0	0	0.200692	15.7263	0.606739
GST38	110.953	65.8838	162.034	120.861	132.765	205.144	66.2557	100.665	54.0096	52.8147	113.952	248.598	197.23
GST76	0	0	5.67091	0	0	0.154209	0	0	0	0	0	0	0
GST10	15.5326	40.7638	10.6473	45.6685	0	0.915283	13.4367	16.0841	6.85829	0.404413	1.59545	0	7.25556

## Sheet: Table S3
Table S3 The RNA-seq data of StGST genes under abiotic/biotic stresses and hormone treatments
Gene name	Control (salt; mannitol)	Salt (150 mM NaCl, 24 h)	Mannitol (260 uM, 24 h)	Control (IAA; GA3; BAP; ABA)	BAP 24hr, 10սM	ABA 24hr, 50սM	IAA 24hr, 10սM	GA3 24hr, 50սM	Control (35 ℃ treatment)	Heat (35 ℃, 24 h)
GST89	0	0	0	0	0	0.168538	0	0	0.305455	0.831262
GST117	2.10542	4.81662	3.42864	5.32589	5.50641	4.15245	3.50356	3.40839	2.014	4.06077
GST3	2.19877	4.7865	2.21245	4.4801	4.49472	4.03677	5.24805	4.55165	1.96191	9.73772
GST118	1.30798	13.0637	5.03711	8.20547	6.31605	6.54987	13.6126	10.0718	6.96758	28.3441
GST119	392.96	408.448	527.304	461.737	1273.87	363.428	479.068	382.851	98.2464	358.821
GST7	16.0293	43.8544	17.482	28.1387	50.78	22.2888	60.493	31.8066	18.4074	61.4521
GST8	0.929546	0.988009	0.543661	1.27638	0	0.549962	2.23633	1.16415	1.67835	1.29036
GST10	2.03005	8.74665	4.28455	7.04532	6.2865	3.29253	6.38642	4.73556	0.544223	5.51538
GST120	417.065	489.367	487.253	508.291	565.741	484.775	527.966	332.923	672.694	877.358
GST11	38.8139	159.707	153.845	134.691	240.631	96.7901	159.026	149.389	30.3759	39.9494
GST121	10.9619	47.2626	13.9808	35.401	9.4604	16.052	54.2041	29.9138	16.1256	92.26
GST122	2.71645	5.04305	3.4319	1.85071	1.03994	0.750306	5.61829	9.24963	5.10099	28.2257
GST123	5.7587	12.6299	4.67973	17.1845	23.824	16.0885	23.436	18.7425	8.06579	20.9727
GST16	0	0.117786	0	0	0	0	0	0	0	0.240936
GST124	1.68532	7.71983	1.98813	4.54744	5.81966	4.84434	6.60781	10.2656	2.98273	14.6916
GST125	20.4812	77.2983	22.5708	47.2891	22.2535	30.814	63.6053	87.0919	34.6558	154.709
GST126	13.2859	92.456	60.4538	71.1765	109.22	74.3639	120.137	145.73	39.1083	220.614
GST19	103.551	178.802	182.257	142.388	145.407	179.065	168.408	145.672	50.0833	42.5263
GST127	134.59	327.682	243.718	251.694	361.686	216.228	426.063	299.078	151.452	220.403
GST74	2.19446	15.4321	2.46988	8.21124	8.0027	7.9482	15.3184	26.0893	16.7619	26.6535
GST128	43.8382	81.5751	56.2526	75.5087	99.8199	77.3937	86.3074	72.2407	25.1917	117.96
GST129	27.0404	97.3686	81.6069	70.0127	96.9564	76.5256	134.734	122.235	41.1269	257.947
GST130	0.495498	2.50765	1.36217	0.570041	1.9163	0	0.2604	0	2.50876	1.15963
GST131	0	0	0	1.23524	0.311575	0.264261	0.271738	0	0	0
GST132	6.13037	15.1489	7.7049	11.6148	5.0748	15.4779	18.0264	20.5774	5.15254	19.9839
GST133	6.11629	12.0815	4.35597	8.37388	6.16665	5.5326	12.1728	10.1857	1.5944	2.92914
GST134	32.5805	65.0511	31.6375	48.272	156.155	59.1114	54.7693	47.7126	21.4546	198.843
GST135	0.365074	3.77736	0.304373	1.54893	0.441809	0.496798	2.89851	2.16747	2.78964	3.61565
GST32	2.07566	9.81183	4.79615	4.07156	6.50739	3.35986	15.4267	10.2768	12.0192	23.0471
GST31	0.390724	1.07154	0.888499	0.55967	1.38023	0.364167	0.373976	0.440035	0.246156	4.22391
GST136	2.96595	4.12693	5.33482	3.77642	7.47219	5.24756	3.90875	6.89989	1.52979	0.825981
GST137	11.3576	12.5488	8.43445	13.4802	5.36885	14.3801	11.4842	14.9484	2.74067	15.8998
GST138	2.95252	9.59517	6.56007	7.86325	16.0241	12.6245	10.8735	14.5273	6.5111	69.9718
GST139	0	0	0	0	0	0	0	0	0	0
GST29	4.16984	22.8221	34.0061	20.3696	37.5768	13.5974	22.6954	38.1487	35.3115	20.2966
GST140	1.67E-05	2.01009	11.4732	0	0	0	0	13.0131	0	0
GST141	7.6961	30.2474	26.1309	19.1328	53.9548	18.621	44.5675	28.3179	26.7342	124.935
GST81	0	0	0	2.32299	0	0	0	0	0.849085	0
GST142	35.4208	88.767	101.417	83.9202	59.626	78.4057	42.5997	41.3325	0.366564	38.8641
GST76	2.46299	9.05662	3.84283	5.22057	9.61007	5.14942	6.2069	8.9779	5.17002	45.0511
GST143	0.679831	0.594024	0.204647	0.205502	0.615119	0.177185	0.364854	0	0	0.404433
GST144	38.8599	106.315	155.072	82.7427	140.192	80.3679	105.263	78.9494	68.2257	73.1078
GST38	0	0.553366	0.30708	0	0.389678	0.383454	0.204909	0.502546	0.868116	2.63114
GST40	124.506	140.009	140.931	140.012	147.682	159.188	148.63	106.551	169.283	215.977
GST42	0	1.6598	0.177405	0.469703	0	0	0.703099	0	0.358392	4.45626
GST145	24.7581	44.8377	20.8494	32.0141	16.4765	31.9202	38.8994	32.0406	2.94094	8.74854

## Sheet: Table S4
Table S4 Expression changes of the StGST gene in potatoes: in sensitive varieties (Atlantic variety) and drought-tolerant varieties (Qingshu No. 9 variety) under salt stress conditions
Gene name	A-0h	A-1h	A-3h	A-12h	A-24h	A-72h	Q-0h	Q-1h	Q-3h	Q-12h	Q-24h	Q-72h
GST89	0	0	0	0.0560564	0	0	0	0	0	0	0.0331794	0.0157198
GST117	4.83734	4.33106	3.82808	6.90171	3.53052	2.82436	1.81976	1.95634	1.44136	1.84624	3.39649	1.12607
GST3	7.10613	8.80991	4.38227	12.488	11.8055	8.76421	4.46613	3.79847	5.30417	6.9409	12.7031	6.2327
GST118	82.7951	73.8688	82.4776	141.541	107.135	81.0188	110.048	68.7035	83.2186	103.179	122.24	120.486
GST119	1.1715	1.14782	0.730581	2.37778	1.2021	0.979833	4.12177	2.91757	3.97282	4.12435	5.7966	5.37887
GST7	57.2096	34.4204	21.2048	9.11702	90.5901	86.4211	77.7889	53.6091	41.1211	31.3254	122.372	116.949
GST8	0.0479355	0.0194439	0.0200105	0.0288004	0.0205333	0.064175	0	0	0.0190976	0	0	0.0106411
GST10	18.4061	13.2268	12.3619	9.2251	19.6147	30.1258	7.73015	5.31107	5.63035	2.40115	9.05308	13.3028
GST120	13.0446	10.7145	11.6665	17.3058	19.7203	23.9983	6.50374	2.34255	2.56329	1.85275	6.40963	17.9795
GST11	272.733	252.651	209.183	302.33	647.735	409.14	303.864	502.941	352.667	315.874	608.69	503.897
GST121	344.734	375.533	387.914	421.489	422.775	422.835	419.959	424.555	431.514	417.581	442.033	505.581
GST122	2.51938	2.12401	1.75295	3.02779	2.68767	1.5661	3.29887	3.21273	3.27819	2.06541	2.6573	4.39043
GST123	17.8471	13.4946	12.6289	16.4616	17.6916	33.4826	33.6393	21.2966	24.2757	29.2712	35.0622	41.1129
GST16	1.09745	0.899009	0.839289	1.6975	2.59261	1.75157	1.7405	1.8526	3.23801	6.1719	5.45361	2.75764
GST124	8.96451	9.87014	10.1114	28.4355	18.6196	21.1114	12.6059	12.6955	19.9614	39.6293	31.7269	21.814
GST125	2.32928	1.94256	2.44796	2.49175	2.94566	3.51012	1.65122	1.57063	1.50903	1.63395	1.66538	3.05635
GST126	186.334	160.979	152.07	161.115	178.106	249.674	110.675	71.0706	77.8323	71.1781	83.9188	150.066
GST19	204.632	189.46	154.219	172.883	241.104	258.885	56.6115	39.1111	37.4095	30.7927	99.2696	90.9648
GST127	0.40396	0.315333	0.182265	0.279188	0.560427	0.318867	0.0598453	0.0580228	0.0344927	0.121838	1.74495	0.187419
GST74	12.9921	13.8363	13.8875	19.7476	19.3831	22.8915	14.4601	18.5067	15.9318	12.9842	18.2387	23.4139
GST128	55.536	53.0387	45.9629	98.9795	29.6992	43.8636	31.395	6.39171	7.70293	7.2895	6.4611	17.4615
GST129	10.3144	7.1807	6.72441	17.8241	1.97764	2.30851	2.69335	0.809676	0.998513	1.15854	1.58725	0.803062
GST130	47.7654	60.1735	37.3031	73.1183	29.2212	48.6325	51.7481	41.7203	35.3078	51.5976	37.9686	54.438
GST131	33.411	33.7923	21.3345	39.2629	27.514	30.1853	14.0146	7.86566	6.62281	12.3307	15.3297	22.6561
GST132	110.591	132.085	82.8926	134.336	58.5161	70.2384	65.9869	62.8995	54.0453	48.4763	40.6209	76.1199
GST133	4.01383	5.46153	3.45082	4.89912	2.39655	2.4339	2.21092	1.72626	2.06673	2.76322	1.87982	2.00063
GST134	1.23647	1.64534	1.26542	3.08989	0.553764	0.781687	0.277785	0.406192	0.535391	0.685533	0.483962	0.450785
GST135	29.2253	37.4785	22.76	40.9502	25.9638	29.3852	17.4148	13.8528	21.5135	29.234	26.7835	24.8928
GST32	16.4568	15.2532	13.8628	37.2501	7.10557	5.64691	0.878789	0.417504	0.464063	1.44172	0.886881	0.950817
GST31	39.08	28.3079	18.1096	31.9553	14.9353	12.3424	6.3438	3.76688	1.92152	3.18318	4.04577	6.04819
GST136	0.201782	0.46075	0.0345894	0.738066	0.103117	0.0123388	0	0.0117586	0.0684604	0.0107816	0	0.0104465
GST137	27.1141	27.538	18.0728	51.1868	8.63648	11.1622	2.16564	1.19799	1.77255	1.82216	2.82682	1.10123
GST138	14.732	16.1876	9.32522	17.5252	5.76672	7.23166	3.99868	2.74829	4.49802	4.10504	5.32953	2.00891
GST139	15.2653	13.5074	7.93432	16.6514	5.40567	7.32243	1.65601	1.27207	2.09029	1.3939	2.99791	0.709643
GST29	0.501963	0.806813	0.669853	1.2844	0.206443	0.176096	0.498522	0.759098	0.486586	0.567008	0.491917	0.246215
GST140	2.75249	2.36147	2.43912	4.15711	2.31049	2.24423	0.782117	0.865616	0.77878	1.15479	1.16487	0.830411
GST141	14.0803	10.7701	8.23578	13.2792	10.8223	11.0594	19.202	10.9337	13.224	14.4745	17.732	15.8379
GST81	0.0878863	0.215518	0.0437211	0.291114	0.0610713	0.0659222	0.0102081	0.0209516	0.0613004	0.088782	0.167981	0.022528
GST142	1.71377	2.09534	1.76203	2.99334	1.5943	1.4123	1.9732	1.21634	2.09263	1.3423	2.08185	1.59699
GST76	0.318436	0.737395	0.608889	1.57073	0.128243	0.129078	0.0221684	0.0110978	0.0764239	0.0214846	0.0765412	0.0224098
GST143	20.4613	25.5283	24.3754	65.302	70.0349	35.2042	18.4684	17.6114	19.9615	33.0484	66.3414	26.5771
GST144	158.469	137.712	135.105	181.705	65.044	77.4905	48.8393	40.3997	43.6519	40.7432	23.2464	46.5997
GST38	108.454	111.826	115.704	124.389	125.134	137.511	129.19	124.082	126.171	115.545	144.04	153.603
GST40	99.5961	85.2167	91.4784	73.1853	78.6133	77.3409	55.6779	47.5306	56.1531	49.9637	65.9325	59.3794
GST42	4.5261	3.5172	2.52053	2.51436	7.49173	4.61092	7.01254	8.17785	7.19468	6.11695	27.7529	7.67218
GST145	6.64118	6.5227	5.86622	6.54235	5.6361	6.25496	6.27132	7.3338	5.6943	4.92345	7.40675	8.21413

## Sheet: Table S5
Table S5 primer sequence
Sequence ID	Primer ID	Primer Sequence
StGST7	StGST7-1-F	GCACATTTGGTGACTCAAAGGAAGTG
StGST7	StGST7-1-R	TTAGGTGGGCCGGGTAACATCTC
StGST11	StGST11-1-F	AGCTCACACATATGCAGACAAAGGG
StGST11	StGST11-1-R	AATGGGGTCGAATTTCTGGGCTTC
StGST124	StGST124-1-F	CCCTTTGCTCCCTTCTGATCCTTATG
StGST124	StGST124-1-R	TCTTACCTGCCTCCTGCTCTTCTC
StGST19	StGST19-1-F	GGGAGACAAGCCATACTTTGAAGGG
StGST19	StGST19-1-R	ATGCCACAAACTTAGGACACTCTGC
StGST130	StGST130-1-F	TGAAGAAGCCTCTGGAGAAGTTTTGG
StGST130	StGST130-1-R	AAAGCGAGCTTGAAAATGGGCAAC
StGST143	StGST143-1-F	TCGGAGGGGAAAGTTTTGGTTTCG
StGST143	StGST143-1-R	AAGCAGCAATCTTCGGGCACTC
StGST144	StGST144-1-F	TCGGAGGGGAAAGTTTTGGTTTCG
StGST144	StGST144-1-R	AAGCAGCAATCTTCGGGCACTC
